# Supplementary material for: Characterizing the cellular and molecular variabilities of peripheral immune cells in healthy recipients of BBIBP-CorV inactivated SARS-CoV-2 vaccine by single-cell RNA sequencing
Source: Emerg Microbes Infect. 2023 May 9;12(1):e2187245. doi: 10.1080/22221751.2023.2187245 (PMC10171127; doi:10.1080/22221751.2023.2187245)
Supplement: Supplemental Material [file TEMI_A_2187245_SM3392.zip]

Archive with 6 entries (6 files):
- Supplementary Figures and Tables List.docx
- Supplementary Table 1_Detailed clinical characteristics of samples.xlsx
- Supplementary Table 2_Marker genes of each cell type.xlsx
- Supplementary Table 3_Cell number of each cell type.xlsx
- Supplementary Table 4_Differentially expressed genes in each cell type.xlsx
- Supplementary Table 5_Cell number of clonal expanded CD4 T cells.xlsx
