# Supplementary material for: Characterizing the cellular and molecular variabilities of peripheral immune cells in healthy recipients of BBIBP-CorV inactivated SARS-CoV-2 vaccine by single-cell RNA sequencing
Source: Emerg Microbes Infect. 2023 May 9;12(1):e2187245. doi: 10.1080/22221751.2023.2187245 (PMC10171127; doi:10.1080/22221751.2023.2187245)
Supplement: Supplemental Material [file TEMI_A_2187245_SM3392.zip › Supplementary Table 1_Detailed clinical characteristics of samples.xlsx]

## Sheet: characteristics for subjects
Supplementary Table 1. Detailed characteristics of samples
Donors	Age	Sex	Sample time	Sample ID	Sample group
HD1	39	Male	before vaccination	HD1_BV	BV
HD2	38	Male	before vaccination	HD2_BV	BV
HD3	32	Female	before vaccination	HD3_BV	BV
HD4	29	Male	before vaccination	HD4_BV	BV
HD5	35	Male	before vaccination	HD5_BV	BV
HD6	35	Female	before vaccination	HD6_BV	BV
HD7	66	Female	before vaccination	HD7_BV	BV
HD8	36	Female	before vaccination	HD8_BV	BV
HD9	31	Male	before vaccination	HD9_BV	BV
HD1	39	Male	7 days after first dose	HD1_1V7	1V7
HD2	38	Male	7 days after first dose	HD2_1V7	1V7
HD3	32	Female	7 days after first dose	HD3_1V7	1V7
HD4	29	Male	7 days after first dose	HD4_1V7	1V7
HD5	35	Male	7 days after first dose	HD5_1V7	1V7
HD6	35	Female	7 days after first dose	HD6_1V7	1V7
HD1	39	Male	7 days after second dose	HD1_2V7	2V7
HD2	38	Male	7 days after second dose	HD2_2V7	2V7
HD3	32	Female	7 days after second dose	HD3_2V7	2V7
HD4	29	Male	7 days after second dose	HD4_2V7	2V7
HD5	35	Male	7 days after second dose	HD5_2V7	2V7
HD6	35	Female	7 days after second dose	HD6_2V7	2V7
HD1	39	Male	14 days after second dose	HD1_2V14	2V14
HD2	38	Male	14 days after second dose	HD2_2V14	2V14
HD3	32	Female	14 days after second dose	HD3_2V14	2V14
HD4	29	Male	14 days after second dose	HD4_2V14	2V14
HD5	35	Male	14 days after second dose	HD5_2V14	2V14
HD6	35	Female	14 days after second dose	HD6_2V14	2V14
P_M026	62	Female	11 days after COVID-19 symptom onset	S_M026_1	moderate
P_M026	62	Female	7 days after COVID-19 symptom onset	S_M026_2	moderate
P_M041	15	Male	4 days after COVID-19 symptom onset	S_M041_1	moderate
P_M042	41	Female	10 days after COVID-19 symptom onset	S_M042_1	moderate
P_M043	36	Male	5 days after COVID-19 symptom onset	S_M043_2	moderate
P_M044	55	Female	6 days after COVID-19 symptom onset	S_M044_1	moderate
P_M026	62	Female	22 days after COVID-19 symptom onset	S_M026_3	convalescence
P_M041	15	Male	21 days after COVID-19 symptom onset	S_M041_2	convalescence
P_M042	41	Female	27 days after COVID-19 symptom onset	S_M042_2	convalescence
P_M043	36	Male	9 days after COVID-19 symptom onset	S_M043_1	convalescence
P_M044	55	Female	19 days after COVID-19 symptom onset	S_M044_2	convalescence
P2	29	Female	34 days after COVID-19 symptom onset	P2	convalescence
P5	35	Male	20 days after COVID-19 symptom onset	P5	convalescence
P9	32	Male	15 days after COVID-19 symptom onset	P9	convalescence
PGW1	51	Male	23 days after COVID-19 symptom onset	PGW1	convalescence
PGW4	44	Female	22 days after COVID-19 symptom onset	PGW4	convalescence
PGW8	46	Male	26 days after COVID-19 symptom onset	PGW8	convalescence
