# Supplementary material for: Characterizing the cellular and molecular variabilities of peripheral immune cells in healthy recipients of BBIBP-CorV inactivated SARS-CoV-2 vaccine by single-cell RNA sequencing
Source: Emerg Microbes Infect. 2023 May 9;12(1):e2187245. doi: 10.1080/22221751.2023.2187245 (PMC10171127; doi:10.1080/22221751.2023.2187245)
Supplement: Supplemental Material [file TEMI_A_2187245_SM3392.zip › Supplementary Table 2_Marker genes of each cell type.xlsx]

## Sheet: Marker genes
Supplementary Table 2. Marker genes of cell types
Cluster name	Canonical genes	Signature genes
CD4_Naive_CCR7	CD3D, CD3E,CD4	CCR7,LEF1,TCF7,MAL,SELL,IL6ST,NOSIP,RPS13,TRABD2A,CAMK4,PIK3IP1,ACTN1,TSHZ2,EPHX2,RGS10,SARAF,ABLIM1,RCAN3,FOXP1,SATB1,CHRM3-AS2,LDHB,AIF1,RPL22,LINC00861,OXNAD1,RPL32,RPS5,EEF1B2,NDFIP1,,
CD4_Th_GATA3		PLP2,VIM,CRIP2,CAPG,S100A11,CD82,LGALS1,GATA3,LMNA,PI16,ANXA1,TNFSF10,ITGB1,LPAR6,C1orf162,FXYD5,GLIPR1,ARHGAP15,COTL1,CCR4,LTB,TRADD,IL7R,GSTK1,AHNAK,S100A10,FXYD7,INPP4B,TIMP1,TNFRSF4,
CD4_Th_STAT1		ISG15,IFI6,MX1,IFI44L,IFIT3,MT2A,OAS1,STAT1,EPSTI1,LY6E,XAF1,EIF2AK2,RSAD2,HERC5,ISG20,PLSCR1,IFITM1,CMPK2,OAS3,IFIT1,MX2,TRIM22,IFIT2,IRF7,UBE2L6,SAMD9L,IFI44,GBP1,LGALS9,PARP9
CD4_Treg_FOXP3		FOXP3,RTKN2,TIGIT,IKZF2,IL2RA,STAM,SHMT2,CTLA4,TTN,BIRC3,FCMR,USP15,SELL,GBP5,TNFRSF1B,CD27,SAT1,IL10RA,ISG20,IL32,TTC39C,CORO1B,SMCHD1,RNF214,SAMHD1,AQP3,ANXA2,CYTOR,S100A10,NSD3
CD4_Tcm_AQP3		LIMS1,LTB,AQP3,GPR183,PASK,FYB1,TCF7,RNASET2,INPP4B,TSHZ2,CORO1B,MAL,SELL,TRADD,COTL1,CD4,IL6R,LDHB,CD40LG,DGKA,TRAT1,LINC00402,ITM2A,CD82,PIM2,BIRC3,TPR,GSTK1,SESN3,TESPA1
CD4_Tem_ANXA1		IL7R,LTB,AQP3,S100A11,TIMP1,CCR6,TNFRSF4,TNFAIP3,KLRB1,AHNAK,GPR183,S100A4,PLP2,TRADD,VIM,S100A10,FOS,ANXA1,ARHGAP15,CD40LG,PTGER2,ITGB1,CD4,ANXA2,CD82,CXCR3,KLF6,PBXIP1,DPP4,CISH
CD4_Effector_GNLY		GZMH,GNLY,FGFBP2,NKG7,GZMA,CX3CR1,LAIR2,S100A4,CCL4,HOPX,LGALS1,CCL5,SH3BGRL3,SPON2,ITGB1,PRF1,ZEB2,CST7,CTSC,PLEK,EFHD2,C12orf75,HLA-DRB5,CD99,CD320,ITGB2,YWHAQ,TGFBR3,ANXA1,AHNAK
CD8_Naive_LEF1	CD3D, CD3E, CD8A, CD8B	CD8B,NELL2,AIF1,CCR7,ACTN1,LRRN3,LEF1,NUCB2,CARS,NT5E,RGS10,OXNAD1,CD8A,LDLRAP1,PDE3B,PECAM1,CD55,PIK3IP1,TRABD2A,ABLIM1,CD7,EEF1B2,TCF7,ARMH1,SELL,NDFIP1,SNHG8,SPINT2,NOSIP,PCED1B
CD8_Effector_GNMH		GZMH,FGFBP2,GZMB,NKG7,GNLY,CST7,PRF1,CCL5,KLRD1,LGALS1,CD8A,CX3CR1,GZMA,FCGR3A,PLEK,ADGRG1,ZNF683,CTSW,ZEB2,SPON2,PRSS23,CCL4,EFHD2,FCRL6,C12orf75,HLA-DRB5,S100A4,LAIR2,SH3BGRL3,HLA-DPB1
CD8_Effector_GNLY		GNLY,TYROBP,NKG7,GZMB,FGFBP2,FCGR3A,SPON2,CCL5,GZMH,CST7,PRF1,CTSW,CCL4,KLRD1,CX3CR1,HOPX,EFHD2,MTRNR2L12,ADGRG1,HIST1H1E,MTRNR2L8,PLEK,ZEB2,GZMA,FLNA,MATK,HLA-DPA1,IFITM2,C12orf75,GSTP1
CD8_Effector_GZMK		GZMK,CMC1,CCL5,DUSP2,CD74,CD8B,CD8A,CST7,HLA-DRB1,CCL4,GZMA,HLA-DRA,HLA-DPA1,LYAR,HLA-DPB1,HLA-DRB5,CCL4L2,TIGIT,GZMM,NKG7,CTSW,SH2D1A,EOMES,FYN,PLEK,KLRG1,LYST,COTL1,HCST,AOAH
CD8_MAIT_SLC4A10		KLRB,TRAV1-2,NCR3,GZMK,DUSP,SLC4A10,AC245014.3,FOS,DUSP2,ZFP36,CEBPD,IL7R,CXCR4,KLRG,TNFAIP3,CD69,GPR65,NFKBIA,ID2,LYAR,DDIT4,ZFP36L2,JUN,ZBTB16,CXCR6,ALOX5AP,LST,GZMA,AQP3,CCR6
CD8_Trm_ZNF683		ZNF683,KLRC2,GNLY,TYROBP,GZMB,PRF1,NKG7,GZMH,FCGR3A,CCL5,FGFBP2,CST7,CTSW,LGALS1,KLRD1,KLRC3,HOPX,EFHD2,FCRL6,PRSS23,KLRF1,ADGRG1,IFITM2,SPON2,CYBA,PLEK,GZMA,CX3CR1,TBX21,CD63
CD8_Exhausted_HAVCR2		GZMK,FXYD2,CD27,NUCB2,MT2A,FCMR,CD74,COTL1,CLDND1,LGALS3,ISG20,ACTG1,GPR183,DENND2D,CNN2,LYST,LIMD2,S1PR4,RCSD1,PECAM1,SH2D1A,PGM2L1,ISG15,SPTBN1,CD38,CD81,HLA-DRA,TMSB4X,UCP2,GYPC,MT1E
gd T	TRDV2, TRGV9	TRDV2,TRGV9,TRDC,KLRC1,GNLY,KLRD1,KLRB1,TYROBP,CCL5,GZMK,CST7,DUSP2,KLRG1,NKG7,CTSW,GZMA,HOPX,PRF1,CCL4,TRGC1,LYAR,MATK,CEBPD,CD74,CD300A,GZMB,EFHD2,IL18RAP,SRGN,SPON2
Naïve_B	MS4A1, CD79A, CD79B	IL4R,FCER2,TCL1A,IGHD,PLPP5,JUN,CXCR4,BACH2,FOS,COL19A1,TSPAN13,APLP2,HVCN1,LINC00926,FCRL1,BTG1,DUSP1,STK17A,CCR7,SNX29,ADK,TSC22D3,CALHM6,SELL,SARAF,CD83,PIK3IP1,WDR74,MEF2C
Memory_B		AIM2,ITGB1,S100A4,TNFRSF13B,CD27,CRIP1,S100A10,AHNAK,LGALS1,VIM,S100A6,GPR183,ANXA2,HSPA8,COTL1,CD82,CLECL1,PLP2,ACP5,MARCKS,SCIMP,GAPDH,ARHGAP24,CAPN2,ID3,CAPG,IGHG2,POU2AF1,BLK,TUBB,
Geminal_center_B		TCL1A,IGLL5,AL139020.1,PLD4,PCDH9,JUP,PPP1R14A,NEIL1,IGHD,FAM129C,VPREB3,CD72,DBNDD1,FOS,SMIM14,CAMK2D,CCDC191,YBX3,CD79B,LIMS2,CD38,SNX29,MACROD2,HIST1H2AC,NCF1,PLEKHA2,PLPP5,IGHM,CYB561A3,BACH2,
Atypical Memory B		CIB1,FGR,CRIP1,CD1C,FCRL5,PPP1R14A,GRN,PLEK,ZEB2,HCK,TNFRSF1B,EMP3,NEAT1,SYK,CLECL1,COTL1,PSAP,IL10RA,MS4A1,GABARAPL2,FCRL3,S100A11,IGHG3,FCRL2,VOPP1,PLAC8,ACP5,TUBB6,KLK1,ITGB2
Plasma cell	JCHAIN, MAZB1	IGHA1,JCHAIN,IGKC,IGHG1,IGHA2,MZB1,HSP90B1,IGLC2,XBP1,PPIB,TXNDC5,HSPA5,SEC11C,S100A9,ITM2C,FKBP11,SUB1,PDIA4,SRGN,MYDGF,SSR4,AQP3,SSR3,TNFRSF17,SDF2L1,MANF,DERL3,SEC61B,IGLL5,HM13,
CD56low_NK	NKG7, KLRF1	GNLY,GZMB,PRF1,SPON2,NKG7,FGFBP2,FCGR3A,CLIC3,CST7,CTSW,KLRD1,KLRF1,CD247,CCL4,GZMA,GZMH,HOPX,CX3CR1,MYOM2,CCL5,ADGRG1,S1PR5,TTC38,TRBC1,IL2RB,PRSS23,TRDC,SH2D1B,APMAP,FCRL6
CD56high_NK		NKG7,NCAM1,XCL1,XCL2,IL2RB,KLRC1,GNLY,TRDC,GZMK,CMC1,CD7,SELL,CTSW,KLRF1,KLRD1,SPTSSB,KLRB1,DUSP2,MATK,IFITM2,HOPX,SH2D1B,JAK1,ID2,IL18RAP,MAP3K8,CD300A,GSN,IGFBP4,PLAC8,CXXC5
CD14+_Monocytes	CST3, LYZ	CD14,S100A8,S100A9,LYZ,S100A12,FCN1,CST3,VCAN,MNDAAIF1,CTSS,MS4A6A,SERPINA1,TYMP,CSTA,FTL,TYROBP,GRN,S100A6,LST1,SPI1,CSF3R,CFD,PSAP,TSPO,CYBB,NCF1,S100A11,FCER1G,CD68,
CD16+_Monocytes		LST1,IFITM3,SERPINA1,MS4A7,AIF1,IFI27,SAT1,SMIM25,FCER1G,APOBEC3A,CST3,PSAP,COTL1,LILRB2,CDKN1C,CD68,CFD,FTL,FCGR3A,SPI1,WARS,FTH1,CSF1R,CTSS,HMOX1,LRRC25,HCK,TIMP1,NPC2,HLA-DRB5,
mDC		HLA-DRA,HLA-DRB5,CST3,HLA-DQA2,HLA-DQB1,HLA-DPA1,CD74,HLA-DPB1,FCER1A,HLA-DQA1,CLEC10A,HLA-DRB1,NAPSA,CD1C,HLA-DMA,LYZ,CPVL,GRN,SAMHD1,HLA-DMB,FOS,ANXA2,SPI1,PLD4,IFITM3,IGSF6,CFP,GSN,CAPG,CTSH,
pDC		PLD4,ITM2C,IRF8,LILRA4,JCHAIN,IRF7,TCF4,APP,UGCG,CCDC50,SERPINF1,MZB1,TPM2,IL3RA,CLEC4C,FAM129C,BCL11A,NAPSA,PPP1R14B,SCT,RNASE6,MPEG1,CYB561A3,HERPUD1,LRRC26,DERL3,TSPAN13,LILRB4,,,
megakaryocytes	PF4, PPBP	PPBP,TUBB1,CAVIN2,PF4,NRGN,HIST1H2AC,GNG11,SPARC,GP9,CLU,RGS18,TSC22D1,MPIG6B,ACRBP,MAP3K7CL,F13A1,MYL9,TMEM40,LIMS1,MMD,CMTM5,TUBA4A,ITGA2B,TREML1,MPP1,PTGS1,PRKAR2B,TRIM58,AP003068.2,GRAP2
Proliferative cells	MKI67	MKI67,STMN1,TUBA1B,TYMS,TUBB,HMGB2,HMGN2,HIST1H4C,MCM7,H2AFZ,DUT,PCNA,MCM5,MCM3,H2AFV,TK1,DHFR,PTTG1,CLSPN,SMC4,GZMA,CENPM,HMGB1,TOP2A,NUSAP1,TUBB4B,DEK,GAPDH,NASP,CENPF
