# Supplementary material for: Characterizing the cellular and molecular variabilities of peripheral immune cells in healthy recipients of BBIBP-CorV inactivated SARS-CoV-2 vaccine by single-cell RNA sequencing
Source: Emerg Microbes Infect. 2023 May 9;12(1):e2187245. doi: 10.1080/22221751.2023.2187245 (PMC10171127; doi:10.1080/22221751.2023.2187245)
Supplement: Supplemental Material [file TEMI_A_2187245_SM3392.zip › Supplementary Table 3_Cell number of each cell type.xlsx]

## Sheet: Each cell type in groups
Supplementary Table 3. Cell number of each cell type
The number of each cell type in each group
	T cells															B/Plasma cells					NK cells		Monocytes and DC cells				Megakaryocytes	Cycling cells
	CD4_Naive_CCR7	CD4_Th_GATA3	CD4_Th_STAT1	CD4_Treg_FOXP3	CD4_Tcm_AQP3	CD4_Tem_ANAX1	CD4_Effector_GNLY	CD8_Naive_LEF1	CD8_Effector_GZMH	CD8_Effector_GNLY	CD8_Effector_GZMK	CD8_MAIT_SLC4A10	CD8_Trm_ZNF683	CD8_Exhausted_HAVCR2	gd T	Naive_B	Geminal_center_B	Memory_B	Atypical_Memory_B	Plasma_B_XBP1	CD56low_NK	CD56high_NK	CD14_Monocyte	CD16_Monocyte	DCs	pDC	Mega	Proliferative cells
BV group	8631	1767	133	998	3721	3760	1390	4453	5708	330	3816	2335	254	120	1606	2301	508	1768	443	23	15456	661	4835	568	53	61	874	104
1V7 group	2861	904	53	321	1671	1630	355	1582	1618	189	1433	756	133	44	614	239	130	823	210	16	5499	320	3818	439	47	19	145	67
2V7 group	2948	937	42	339	1669	1378	328	1554	1648	122	1323	678	116	51	735	190	113	550	158	93	5036	338	3999	355	41	30	166	96
2V14 group	3497	1035	52	376	2038	1776	427	1788	1745	135	1698	844	161	68	782	171	89	662	168	17	6491	435	5341	601	80	69	262	98
Moderate	2579	769	133	359	1163	1319	629	1608	2514	186	1263	1078	149	31	477	1384	389	619	130	109	6467	205	3805	423	157	104	208	213
Convalescence	8763	2035	354	1387	3530	3148	1157	4009	5702	485	3599	1896	792	143	1175	2474	593	1503	384	103	16371	639	23034	1949	397	245	965	298
BV group, before vaccination. 1V7 group, 7 days after the first vaccination. 2V7 group, 7 days after the second vaccination. 2V14 group, 14 days after the second vaccination.
					s

## Sheet: Each cell type in samples
Supplementary Table 3. Cell number of each cell type
The number of each cell type in each sample
				T cells															B/Plasma cells					NK cells		Monocytes and DC cells				Megakaryocytes	Cycling cells
Donors	Sample time	Sample ID	Sample group	CD4_Naive_CCR7	CD4_Th_GATA3	CD4_Th_STAT1	CD4_Treg_FOXP3	CD4_Tcm_AQP3	CD4_Tem_ANAX1	CD4_Effector_GNLY	CD8_Naive_LEF1	CD8_Effector_GZMH	CD8_Effector_GNLY	CD8_Effector_GZMK	CD8_MAIT_SLC4A10	CD8_Trm_ZNF683	CD8_Exhausted_HAVCR2	gd T	Naive_B	Geminal_center_B	Memory_B	Atypical_Memory_B	Plasma_B_XBP1	CD56low_NK	CD56high_NK	CD14_Monocyte	CD16_Monocyte	DCs	pDC	Mega	Proliferative cells
HD1	before vaccination	HD1_BV	BV	800	168	16	67	456	404	53	495	461	31	309	228	13	15	130	46	24	140	53	1	872	84	969	179	14	10	22	14
HD2	before vaccination	HD2_BV	BV	457	160	7	69	265	313	103	288	392	35	408	385	30	11	161	71	13	85	19	0	1549	55	467	29	3	0	43	8
HD3	before vaccination	HD3_BV	BV	1436	283	15	111	504	488	130	621	284	24	334	134	23	10	260	172	52	267	50	6	1712	139	899	32	12	4	74	8
HD4	before vaccination	HD4_BV	BV	448	110	16	91	215	346	415	429	966	50	519	214	13	11	182	262	47	69	16	0	1969	54	77	5	2	0	50	11
HD5	before vaccination	HD5_BV	BV	1124	159	14	92	267	273	106	752	359	32	209	148	19	6	278	159	14	115	48	2	988	69	317	55	0	11	67	9
HD6	before vaccination	HD6_BV	BV	1027	229	11	86	471	439	79	531	757	43	333	413	34	10	273	353	39	284	54	3	2534	99	149	15	0	6	31	8
HD7	before vaccination	HD7_BV	BV	1058	248	22	191	607	556	137	259	887	27	474	168	9	15	111	590	156	175	52	2	1249	47	791	196	12	8	197	11
HD8	before vaccination	HD8_BV	BV	463	239	17	106	449	593	199	240	1264	62	682	502	26	27	113	365	94	429	94	4	2148	37	481	23	5	18	265	19
HD9	before vaccination	HD9_BV	BV	1818	171	15	185	487	348	168	838	338	26	548	143	87	15	98	283	69	204	57	5	2435	77	685	34	5	4	125	16
HD1	7 days after first dose	HD1_1V7	1V7	381	100	8	33	319	267	28	266	229	21	241	114	3	8	64	12	24	84	42	2	410	76	1018	169	27	7	37	11
HD2	7 days after first dose	HD2_1V7	1V7	287	110	5	58	199	212	65	182	260	29	314	262	19	6	106	27	8	82	15	1	1013	50	518	41	3	1	16	17
HD3	7 days after first dose	HD3_1V7	1V7	463	129	8	61	236	280	85	219	128	20	173	57	18	5	113	43	11	63	11	3	1124	54	497	28	6	0	9	16
HD4	7 days after first dose	HD4_1V7	1V7	762	177	11	58	359	243	22	426	141	55	218	71	65	10	54	43	15	232	52	5	1365	68	674	63	2	4	29	16
HD5	7 days after first dose	HD5_1V7	1V7	398	238	5	46	318	315	55	184	393	24	238	142	22	7	211	57	42	205	62	4	723	32	727	89	5	4	15	3
HD6	7 days after first dose	HD6_1V7	1V7	570	150	16	65	240	313	100	305	467	40	249	110	6	8	66	57	30	157	28	1	864	40	384	49	4	3	39	4
HD1	7 days after second dose	HD1_2V7	2V7	369	144	13	44	372	281	43	219	357	21	289	133	7	15	83	23	26	79	47	2	629	59	1315	213	9	4	24	18
HD2	7 days after second dose	HD2_2V7	2V7	298	111	6	45	189	199	65	152	217	15	219	176	19	9	96	13	5	45	5	7	881	44	368	12	1	0	9	16
HD3	7 days after second dose	HD3_2V7	2V7	606	153	9	84	224	240	82	298	177	10	178	84	15	5	159	80	22	89	18	0	1083	82	572	13	0	2	30	10
HD4	7 days after second dose	HD4_2V7	2V7	585	117	2	43	259	144	9	303	83	48	140	100	42	11	50	19	12	131	26	82	906	56	591	32	15	2	53	36
HD5	7 days after second dose	HD5_2V7	2V7	302	247	4	50	356	216	39	217	344	12	256	90	32	6	261	11	24	69	35	1	765	47	734	67	9	12	30	8
HD6	7 days after second dose	HD6_2V7	2V7	788	165	8	73	269	298	90	365	470	16	241	95	1	5	86	44	24	137	27	1	772	50	419	18	7	10	20	8
HD1	14 days after second dose	HD1_2V14	2V14	272	113	11	34	349	237	36	171	277	10	223	63	6	16	68	2	9	55	42	7	468	69	1090	298	41	44	41	21
HD2	14 days after second dose	HD2_2V14	2V14	371	224	10	70	379	444	130	281	398	31	578	384	30	16	187	22	15	100	24	0	1778	74	1191	87	7	0	37	17
HD3	14 days after second dose	HD3_2V14	2V14	905	287	11	119	487	558	124	408	198	20	370	135	18	10	266	66	35	154	27	0	1281	148	1058	34	15	18	40	22
HD4	14 days after second dose	HD4_2V14	2V14	1135	176	4	71	439	179	26	567	145	25	185	92	87	15	56	48	19	179	46	6	1657	76	705	53	12	3	119	24
HD5	14 days after second dose	HD5_2V14	2V14	267	128	10	36	191	164	30	115	293	22	153	77	17	5	131	6	3	62	11	2	602	26	746	51	3	1	10	7
HD6	14 days after second dose	HD6_2V14	2V14	547	107	6	46	193	194	81	246	434	27	189	93	3	6	74	27	8	112	18	2	705	42	551	78	2	3	15	7
S_M026	11 days after COVID-19 symptom onset	S_M026_1	moderate	235	68	17	19	71	117	131	62	588	23	157	41	35	4	40	65	33	34	6	4	1617	27	48	0	0	3	8	23
S_M026	7 days after COVID-19 symptom onset	S_M026_2	moderate	342	96	3	25	115	109	95	73	514	22	128	47	9	1	45	62	23	77	3	29	1107	17	89	9	0	5	40	49
S_M041	4 days after COVID-19 symptom onset	S_M041_1	moderate	448	75	7	63	184	241	103	245	228	30	204	136	53	5	52	214	68	107	21	29	1171	34	618	185	50	19	43	35
S_M042	10 days after COVID-19 symptom onset	S_M042_1	moderate	412	109	11	63	202	224	170	127	430	55	241	117	7	4	34	166	47	125	25	13	810	45	857	40	52	25	32	30
S_M043	5 days after COVID-19 symptom onset	S_M043_2	moderate	738	176	30	117	269	299	55	807	265	21	266	326	41	11	204	415	83	80	15	10	819	29	1088	50	26	20	12	26
S_M044	6 days after COVID-19 symptom onset	S_M044_1	moderate	343	231	64	63	301	312	71	281	435	29	253	400	2	6	97	435	135	143	50	21	638	47	989	121	29	32	62	27
P2	34 days after COVID-19 symptom onset	P2	convalescence	792	169	33	83	313	299	69	704	191	14	177	117	21	7	96	87	18	80	35	1	472	31	142	54	0	0	71	21
P5	20 days after COVID-19 symptom onset	P5	convalescence	2286	371	101	208	565	427	66	1043	665	63	320	148	192	21	92	98	18	51	7	5	4007	116	99	11	4	3	28	33
P9	15 days after COVID-19 symptom onset	P9	convalescence	2620	336	124	204	591	518	48	722	289	51	326	211	3	26	105	66	16	79	14	1	663	62	923	46	1	11	34	7
PGW1	23 days after COVID-19 symptom onset	PGW1	convalescence	663	294	33	236	454	384	228	236	1033	55	561	231	240	17	117	428	84	188	39	5	2335	58	2842	121	5	3	254	12
PGW4	22 days after COVID-19 symptom onset	PGW4	convalescence	205	133	4	179	198	218	81	95	697	29	353	110	9	8	138	437	82	103	36	3	856	31	5710	584	38	69	137	14
PGW8	26 days after COVID-19 symptom onset	PGW8	convalescence	444	142	13	185	324	283	208	223	967	76	687	260	130	13	229	359	63	344	88	19	2399	81	8101	221	20	32	207	48
S_M026	22 days after COVID-19 symptom onset	S_M026_3	convalescence	31	12	0	7	4	18	35	13	325	39	101	22	64	3	62	44	9	33	22	2	1729	36	187	24	7	1	17	27
S_M041	21 days after COVID-19 symptom onset	S_M041_2	convalescence	411	95	11	56	200	244	159	207	348	59	231	153	59	8	57	323	100	153	25	1	1435	52	508	110	72	27	63	8
S_M042	27 days after COVID-19 symptom onset	S_M042_2	convalescence	782	219	18	110	398	376	124	265	443	35	352	242	7	13	49	330	101	259	39	18	741	55	1052	77	72	34	122	18
S_M043	9 days after COVID-19 symptom onset	S_M043_1	convalescence	218	82	10	26	148	107	51	268	280	25	246	95	65	13	141	72	32	98	39	4	994	41	2238	425	119	39	15	71
S_M044	19 days after COVID-19 symptom onset	S_M044_2	convalescence	311	182	7	93	335	274	88	233	464	39	245	307	2	14	89	230	70	115	40	44	740	76	1232	276	59	26	17	39
BV group, before vaccination. 1V7 group, 7 days after the first vaccination. 2V7 group, 7 days after the second vaccination. 2V14 group, 14 days after the second vaccination.
