# Supplementary material for: Characterizing the cellular and molecular variabilities of peripheral immune cells in healthy recipients of BBIBP-CorV inactivated SARS-CoV-2 vaccine by single-cell RNA sequencing
Source: Emerg Microbes Infect. 2023 May 9;12(1):e2187245. doi: 10.1080/22221751.2023.2187245 (PMC10171127; doi:10.1080/22221751.2023.2187245)
Supplement: Supplemental Material [file TEMI_A_2187245_SM3392.zip › Supplementary Table 4_Differentially expressed genes in each cell type.xlsx]

## Sheet: CD14+ Mnocytes (2V7  VS BV) 
Supplementary Table 4. Differentially expressed genes in cell types
Upregulated in 2V7 group (avg_log2FC>=0.4 and p_val_adj <0.05)
	p_val	avg_log2FC	pct.1	pct.2	p_val_adj
MTRNR2L12	0	6.01784	0.998	0.015	0
AL138963.3	4.99141e-284	1.8073	0.416	0.009	1.37798e-279
GIMAP7	0	1.52378	0.776	0.246	0
MNDA	0	1.30117	0.993	0.867	0
RPL41	0	1.21033	1	0.998	0
TMEM176B	1.22894e-186	1.01624	0.757	0.505	3.39273e-182
CYBB	0	0.99064	0.963	0.817	0
GIMAP4	1.13892e-218	0.955118	0.758	0.425	3.14422e-214
GIMAP8	4.00689e-212	0.927625	0.498	0.125	1.10618e-207
PTPRC	0	0.920333	0.969	0.838	0
IGSF6	8.77765e-219	0.911804	0.859	0.612	2.42325e-214
P2RY13	2.64086e-184	0.888738	0.512	0.162	7.29061e-180
VCAN	3.53727e-275	0.841236	0.988	0.91	9.76534e-271
RSRP1	3.19335e-171	0.830602	0.744	0.451	8.81587e-167
FOLR3	7.25296e-23	0.829311	0.334	0.244	2.00233e-18
ZNF217	1.78093e-169	0.827071	0.427	0.107	4.91661e-165
NBPF19	3.33637e-152	0.821184	0.58	0.267	9.21072e-148
CTSS	0	0.810369	0.999	0.984	0
NAIP	2.50539e-161	0.804336	0.717	0.436	6.91663e-157
FGL2	2.96815e-223	0.798582	0.942	0.78	8.19417e-219
KIAA1551	9.23787e-128	0.792261	0.538	0.255	2.5503e-123
VMP1	5.2331e-155	0.789801	0.747	0.465	1.4447e-150
TNFSF10	6.30893e-151	0.789255	0.755	0.473	1.74171e-146
OGFRL1	3.35269e-144	0.78724	0.717	0.458	9.25576e-140
LTA4H	2.31079e-150	0.768043	0.842	0.656	6.37939e-146
NCOA4	4.35587e-161	0.766799	0.785	0.536	1.20252e-156
VPS13C	3.27723e-148	0.766194	0.695	0.424	9.04745e-144
GLIPR1	5.4556e-168	0.758688	0.848	0.629	1.50613e-163
GCA	2.36467e-141	0.749723	0.763	0.5	6.52814e-137
TAF10	4.49374e-102	0.732124	0.452	0.217	1.24059e-97
DPYD	9.62047e-133	0.73007	0.676	0.409	2.65592e-128
LUC7L3	6.70189e-134	0.727014	0.616	0.332	1.85019e-129
LRRK2	9.44813e-112	0.721529	0.708	0.46	2.60835e-107
TXNIP	5.12197e-195	0.721106	0.968	0.876	1.41402e-190
BRI3	6.01712e-78	0.711017	0.778	0.692	1.66115e-73
XRCC5	3.54505e-133	0.702999	0.695	0.435	9.78681e-129
IFI16	6.10526e-123	0.700301	0.663	0.395	1.68548e-118
RPS4Y1	2.69989e-116	0.700162	0.678	0.364	7.4536e-112
RIPOR2	4.01804e-120	0.699014	0.737	0.501	1.10926e-115
CASP1	1.52013e-129	0.684578	0.762	0.532	4.19661e-125
HNRNPA2B1	3.17518e-190	0.680786	0.946	0.805	8.76573e-186
LYZ	3.58713e-279	0.674625	0.999	0.995	9.90298e-275
2022-03-01	8.79894e-121	0.67212	0.664	0.408	2.42912e-116
CALM2	4.08619e-152	0.671254	0.921	0.783	1.12807e-147
DDX17	6.23946e-131	0.660635	0.829	0.614	1.72253e-126
CD36	2.17347e-91	0.660266	0.77	0.594	6.0003e-87
USP15	6.56098e-127	0.646338	0.846	0.632	1.81129e-122
MS4A6A	1.38422e-159	0.642264	0.96	0.866	3.82143e-155
NAPSA	1.34701e-149	0.636607	0.251	0.008	3.7187e-145
CCR2	1.61084e-101	0.635511	0.385	0.144	4.44704e-97
NCL	1.15367e-120	0.631521	0.761	0.532	3.18494e-116
HSPA8	3.59317e-106	0.628981	0.793	0.607	9.91967e-102
TLR8	3.64795e-112	0.628951	0.35	0.104	1.00709e-107
MEGF9	1.27434e-96	0.624603	0.701	0.477	3.51807e-92
NBPF10	1.24781e-105	0.619784	0.43	0.177	3.44483e-101
SETX	3.53166e-100	0.618657	0.594	0.356	9.74986e-96
SELL	1.57773e-74	0.618406	0.759	0.594	4.35564e-70
AL034397.3	1.18078e-83	0.615374	0.48	0.251	3.25977e-79
CDV3	6.08305e-83	0.613603	0.579	0.374	1.67935e-78
ATP5F1A	2.69783e-109	0.609858	0.735	0.53	7.4479e-105
BACH1	1.88703e-107	0.606191	0.683	0.436	5.20953e-103
CD48	1.81803e-120	0.597238	0.89	0.754	5.01903e-116
LCP1	9.49991e-175	0.591857	0.965	0.871	2.62264e-170
STX7	4.33904e-94	0.591682	0.496	0.252	1.19788e-89
RPS20	5.09913e-114	0.590824	0.894	0.796	1.40772e-109
CPVL	2.24293e-107	0.590243	0.786	0.598	6.19205e-103
CLTC	7.42e-93	0.58654	0.576	0.337	2.04844e-88
CCT5	9.42921e-94	0.585483	0.545	0.304	2.60312e-89
CD164	4.3445e-103	0.583505	0.623	0.378	1.19938e-98
JAML	4.76309e-121	0.580473	0.876	0.707	1.31495e-116
EIF4B	7.95152e-107	0.58009	0.768	0.578	2.19518e-102
SH3BGRL	4.30987e-104	0.579338	0.821	0.649	1.18983e-99
ANXA2	2.44256e-128	0.577564	0.91	0.805	6.74318e-124
MPEG1	1.23497e-115	0.577519	0.875	0.708	3.40937e-111
ARL6IP5	1.716e-102	0.576825	0.779	0.564	4.73736e-98
CDC42	5.89696e-146	0.575094	0.916	0.782	1.62797e-141
EIF2S3	6.39737e-91	0.573796	0.679	0.47	1.76612e-86
PRDX1	2.23253e-101	0.57258	0.68	0.443	6.16335e-97
SDCBP	1.82745e-101	0.570171	0.835	0.649	5.04505e-97
HEBP2	2.33812e-65	0.56978	0.529	0.346	6.45484e-61
CD46	1.01639e-91	0.56889	0.577	0.333	2.80596e-87
HIST1H4C	4.80155e-86	0.566701	0.53	0.292	1.32556e-81
LYST	7.31463e-87	0.565418	0.769	0.582	2.01935e-82
2022-09-07	6.69175e-90	0.56365	0.623	0.4	1.84739e-85
ACTR2	5.57392e-111	0.560149	0.835	0.67	1.53879e-106
RPL7	1.13603e-214	0.558722	0.986	0.96	3.13625e-210
HIST1H1E	3.69062e-64	0.558244	0.4	0.202	1.01887e-59
SMAP2	3.38805e-79	0.554526	0.726	0.544	9.35339e-75
CLEC12A	6.19516e-87	0.548815	0.781	0.595	1.7103e-82
TET2	7.4799e-79	0.545651	0.563	0.337	2.06498e-74
HIST2H2AC	5.15567e-98	0.544154	0.283	0.07	1.42333e-93
FBXL5	2.92932e-86	0.544122	0.749	0.549	8.08697e-82
CEP350	3.84743e-72	0.543416	0.506	0.295	1.06216e-67
TLR4	1.20469e-82	0.542421	0.507	0.275	3.32579e-78
TRIM38	1.01839e-79	0.541574	0.49	0.267	2.81146e-75
WASHC4	2.65995e-78	0.540888	0.516	0.299	7.34331e-74
SAMHD1	2.07192e-125	0.53969	0.929	0.816	5.71994e-121
N4BP2L2	1.65451e-80	0.53625	0.598	0.377	4.5676e-76
NPM1	9.65759e-95	0.535846	0.812	0.653	2.66617e-90
CYP1B1	2.44427e-48	0.533371	0.455	0.284	6.74789e-44
PTEN	1.05433e-79	0.532326	0.541	0.324	2.9107e-75
NBPF14	2.99554e-75	0.5323	0.668	0.472	8.26979e-71
KCNE3	1.03695e-78	0.53198	0.496	0.272	2.86269e-74
TM9SF2	1.30891e-89	0.531861	0.607	0.369	3.6135e-85
S100A12	7.97751e-41	0.526324	0.94	0.884	2.20235e-36
IFNGR1	6.0062e-74	0.525235	0.543	0.328	1.65813e-69
NARS	8.43737e-83	0.522265	0.456	0.224	2.32931e-78
NCF2	1.04332e-115	0.519157	0.922	0.788	2.8803e-111
PARP4	2.87408e-85	0.518288	0.368	0.146	7.93446e-81
ZNF638	1.07351e-74	0.515931	0.391	0.182	2.96364e-70
RPL23	1.65022e-132	0.514456	0.955	0.872	4.55575e-128
VPS35	8.16345e-78	0.512832	0.53	0.302	2.25368e-73
CD52	2.47739e-74	0.512453	0.927	0.83	6.83933e-70
IQGAP2	4.49786e-61	0.511509	0.529	0.34	1.24173e-56
NHSL2	5.61387e-73	0.510507	0.331	0.136	1.54982e-68
SSR3	7.06497e-75	0.508664	0.613	0.402	1.95043e-70
NIN	3.53602e-72	0.506331	0.591	0.386	9.7619e-68
ARPC5	4.96284e-102	0.506086	0.896	0.766	1.37009e-97
AHNAK	2.74854e-106	0.505746	0.961	0.882	7.58791e-102
TLR2	1.00851e-69	0.505553	0.537	0.325	2.7842e-65
BOD1L1	1.9109e-69	0.504577	0.564	0.353	5.27541e-65
ITGA4	2.30134e-59	0.50305	0.549	0.358	6.35331e-55
R3HDM2	3.38892e-81	0.502428	0.294	0.094	9.3558e-77
MEF2C	2.08509e-62	0.501748	0.587	0.394	5.75631e-58
HSP90AB1	2.95095e-75	0.501736	0.795	0.636	8.1467e-71
HSD17B11	6.99098e-76	0.496943	0.678	0.469	1.93e-71
ANXA1	1.1935e-86	0.495336	0.914	0.822	3.29489e-82
MSN	1.47979e-84	0.493552	0.855	0.718	4.08525e-80
ZRANB2	6.61453e-69	0.492816	0.447	0.242	1.82607e-64
LPAR6	9.94341e-62	0.492622	0.299	0.124	2.74508e-57
PRKDC	4.31549e-63	0.490243	0.407	0.217	1.19138e-58
HADHA	1.07121e-80	0.489572	0.761	0.591	2.9573e-76
SNX6	1.9257e-68	0.488807	0.588	0.388	5.31628e-64
CAPZA2	1.70733e-69	0.487278	0.667	0.483	4.71343e-65
CEBPD	1.03568e-09	0.485717	0.659	0.69	2.8592e-05
SERPINB1	8.46257e-87	0.485385	0.896	0.78	2.33626e-82
CALCOCO2	1.2577e-66	0.485115	0.569	0.371	3.47214e-62
OGT	2.00015e-67	0.484566	0.457	0.252	5.52181e-63
SF3B1	2.81619e-72	0.482557	0.687	0.485	7.77466e-68
TUT7	2.58518e-61	0.482084	0.413	0.22	7.13691e-57
ANKRD12	1.12734e-64	0.482026	0.576	0.376	3.11224e-60
GAPT	1.95115e-52	0.482011	0.377	0.204	5.38654e-48
BPTF	2.44387e-62	0.481451	0.54	0.345	6.74678e-58
PLXNC1	9.29662e-58	0.478893	0.372	0.194	2.56652e-53
HSPD1	1.45544e-64	0.477732	0.446	0.248	4.01803e-60
RNASE6	4.62649e-65	0.476572	0.59	0.398	1.27724e-60
PRPF4B	5.71076e-68	0.475623	0.503	0.292	1.57657e-63
XRN2	1.59507e-68	0.475025	0.685	0.49	4.4035e-64
STAG2	1.86965e-59	0.472833	0.507	0.317	5.16153e-55
VNN2	9.48798e-47	0.471893	0.391	0.231	2.61935e-42
ATP6V1B2	2.48392e-67	0.471524	0.603	0.405	6.85736e-63
FPR1	5.90613e-64	0.470234	0.826	0.686	1.63051e-59
FCGR2A	2.01635e-58	0.467388	0.599	0.409	5.56654e-54
YPEL3	3.94266e-36	0.467136	0.455	0.327	1.08845e-31
SHTN1	9.05346e-62	0.46581	0.482	0.283	2.49939e-57
ATP5F1C	8.46844e-69	0.46506	0.661	0.477	2.33788e-64
GPR65	5.98813e-58	0.464832	0.373	0.193	1.65314e-53
TRIM22	1.45221e-49	0.463428	0.466	0.296	4.00911e-45
TAX1BP1	1.32973e-61	0.462746	0.687	0.503	3.67098e-57
TFEC	4.39465e-60	0.462678	0.425	0.239	1.21323e-55
RSL1D1	2.10017e-63	0.461412	0.683	0.506	5.79794e-59
DICER1	1.41651e-50	0.461337	0.498	0.326	3.91057e-46
NPEPPS	8.38908e-57	0.461101	0.474	0.286	2.31597e-52
CPNE3	4.70744e-63	0.460771	0.396	0.205	1.29958e-58
SRSF7	7.63265e-67	0.46071	0.555	0.346	2.10715e-62
NRG1	3.81794e-58	0.459773	0.335	0.159	1.05402e-53
CX3CR1	3.9203e-52	0.459684	0.319	0.155	1.08228e-47
C14orf119	2.17513e-68	0.459469	0.318	0.134	6.00489e-64
MS4A7	3.84818e-35	0.457067	0.577	0.445	1.06237e-30
SORL1	1.44024e-55	0.457055	0.601	0.412	3.97607e-51
S100A8	8.16169e-45	0.457003	0.998	0.994	2.2532e-40
MACF1	5.36181e-58	0.456956	0.431	0.247	1.48023e-53
NUMB	3.73465e-60	0.45596	0.529	0.331	1.03103e-55
MT-ND6	1.64909e-45	0.454624	0.524	0.357	4.55265e-41
EIF4G2	2.20014e-76	0.452866	0.823	0.687	6.07393e-72
ZFYVE16	2.17809e-57	0.45257	0.337	0.162	6.01306e-53
TMEM176A	2.29672e-41	0.45091	0.562	0.401	6.34055e-37
DAPP1	1.82411e-54	0.448518	0.414	0.232	5.03582e-50
MIS18BP1	1.28708e-54	0.448306	0.592	0.412	3.55323e-50
KLF13	5.46788e-43	0.447362	0.472	0.324	1.50952e-38
DYNLT1	5.63205e-65	0.446882	0.62	0.414	1.55484e-60
CD163	4.92843e-51	0.446578	0.483	0.307	1.36059e-46
PHF3	3.83038e-54	0.445105	0.467	0.281	1.05745e-49
HSP90AA1	1.77491e-64	0.444758	0.836	0.72	4.89999e-60
IGF2R	7.38086e-56	0.44422	0.399	0.213	2.03763e-51
TMBIM6	7.34468e-78	0.444167	0.815	0.657	2.02764e-73
STAT2	3.87948e-49	0.443923	0.509	0.333	1.07101e-44
CD86	8.85608e-59	0.443906	0.515	0.323	2.4449e-54
SLC40A1	5.58078e-54	0.443487	0.271	0.114	1.54068e-49
AOAH	2.12177e-52	0.443008	0.63	0.47	5.85757e-48
CANX	1.46526e-60	0.440702	0.702	0.537	4.04513e-56
APAF1	3.00557e-50	0.440657	0.473	0.3	8.29748e-46
HSP90B1	1.15608e-62	0.440389	0.699	0.523	3.19159e-58
PPP1R12A	8.38242e-59	0.440163	0.518	0.322	2.31414e-54
STK38	3.73098e-54	0.439942	0.52	0.334	1.03001e-49
HMGB2	5.97096e-46	0.438976	0.585	0.42	1.6484e-41
NIPBL	1.43552e-57	0.438497	0.542	0.35	3.96304e-53
SOS2	7.86222e-61	0.437808	0.327	0.146	2.17052e-56
ESD	1.72357e-51	0.437248	0.446	0.274	4.75827e-47
STXBP3	2.94791e-67	0.43569	0.293	0.112	8.13829e-63
GLRX	2.43225e-59	0.435639	0.824	0.674	6.71471e-55
ARHGAP26	1.46231e-50	0.434656	0.499	0.324	4.03701e-46
F13A1	9.43014e-43	0.432829	0.36	0.208	2.60338e-38
ATRX	2.04539e-47	0.431078	0.544	0.375	5.64671e-43
ATM	3.28655e-56	0.430368	0.432	0.244	9.07319e-52
RCBTB2	1.63531e-51	0.430275	0.369	0.2	4.5146e-47
KMT2A	1.8995e-43	0.429764	0.38	0.226	5.24395e-39
COPB2	7.57693e-54	0.429106	0.342	0.174	2.09176e-49
SMG1	1.37172e-52	0.427103	0.448	0.268	3.78691e-48
RAB8B	6.77745e-53	0.426336	0.397	0.224	1.87105e-48
ADAM10	2.12824e-52	0.426222	0.574	0.396	5.87543e-48
SNX2	4.09358e-58	0.426113	0.582	0.389	1.13011e-53
CARD16	1.36213e-59	0.425132	0.867	0.75	3.76043e-55
SERINC1	4.86662e-54	0.425099	0.426	0.244	1.34353e-49
EIF2A	7.78953e-53	0.424874	0.462	0.282	2.15046e-48
PRDX3	1.32012e-56	0.424371	0.542	0.359	3.64445e-52
ATF7IP	5.55117e-51	0.424287	0.363	0.196	1.53251e-46
NOTCH2	7.33964e-52	0.422941	0.593	0.416	2.02625e-47
QKI	6.1376e-55	0.422926	0.583	0.402	1.69441e-50
RGS18	2.76212e-59	0.422566	0.415	0.22	7.62538e-55
SERINC3	1.50867e-56	0.422437	0.421	0.234	4.16499e-52
IRF2	7.3771e-52	0.421839	0.404	0.229	2.0366e-47
SET	1.57954e-56	0.420304	0.711	0.551	4.36063e-52
AKAP13	7.03057e-63	0.420049	0.792	0.638	1.94093e-58
PECAM1	5.09981e-50	0.419064	0.697	0.547	1.4079e-45
RBBP4	2.95276e-56	0.418295	0.475	0.288	8.15169e-52
CDC5L	3.06192e-52	0.418254	0.358	0.186	8.45306e-48
ADA2	1.42648e-53	0.417876	0.751	0.616	3.93808e-49
DECR1	1.26842e-48	0.417856	0.416	0.249	3.50174e-44
PIAS1	3.94261e-55	0.416561	0.481	0.296	1.08844e-50
SSB	2.22423e-49	0.416557	0.48	0.302	6.14044e-45
EVI2A	1.39146e-48	0.415636	0.522	0.35	3.8414e-44
CCT8	1.26489e-54	0.413226	0.529	0.344	3.49197e-50
FRAT2	8.86329e-55	0.411488	0.298	0.13	2.44689e-50
ARFGEF1	1.69634e-53	0.411424	0.334	0.163	4.6831e-49
KCTD12	1.76806e-50	0.41111	0.72	0.575	4.88109e-46
BAZ2B	4.62443e-45	0.409227	0.47	0.303	1.27667e-40
ZNF207	8.01658e-49	0.408543	0.574	0.41	2.21314e-44
2022-03-07	8.96729e-57	0.408536	0.345	0.168	2.4756e-52
RPS26	7.83796e-130	0.408481	0.982	0.956	2.16383e-125
RASSF2	3.11394e-52	0.406531	0.601	0.423	8.59665e-48
CAT	2.52102e-49	0.405536	0.491	0.32	6.95979e-45
MGST1	7.71372e-40	0.40306	0.489	0.339	2.12953e-35
ACSL4	1.52692e-45	0.402909	0.372	0.21	4.21537e-41
CREB5	1.15976e-44	0.402846	0.365	0.206	3.20175e-40
EIF3A	2.97398e-51	0.402192	0.738	0.595	8.21025e-47
SULF2	1.53023e-40	0.401928	0.44	0.289	4.22451e-36
CD93	1.854e-44	0.401744	0.629	0.47	5.11835e-40
TBXAS1	6.20088e-47	0.401024	0.619	0.454	1.71188e-42
SPG11	1.52611e-48	0.400726	0.353	0.191	4.21315e-44
RPL8	6.5618e-138	-0.401905	0.994	0.996	1.81152e-133
TOM1	1.49949e-28	-0.403037	0.347	0.461	4.13963e-24
CFL1	3.05829e-115	-0.404177	0.948	0.965	8.44302e-111
C15orf39	8.93905e-33	-0.404307	0.252	0.38	2.4678e-28
BAX	1.34761e-47	-0.405753	0.356	0.526	3.72034e-43
UPP1	2.81263e-30	-0.407097	0.339	0.464	7.76483e-26
NAPRT	2.22232e-37	-0.407156	0.249	0.388	6.13515e-33
NAA10	8.01359e-55	-0.409546	0.149	0.305	2.21231e-50
LSM4	1.9035e-39	-0.409759	0.255	0.394	5.25498e-35
PCIF1	1.23888e-35	-0.410133	0.153	0.27	3.42017e-31
SHKBP1	1.82824e-44	-0.411354	0.337	0.502	5.04723e-40
AGPAT2	5.17584e-48	-0.411924	0.176	0.324	1.42889e-43
ATP6V0B	8.52022e-46	-0.413936	0.755	0.825	2.35218e-41
PCBP1	1.49211e-57	-0.414887	0.708	0.811	4.11927e-53
SIVA1	2.312e-34	-0.415022	0.313	0.45	6.38273e-30
TBCB	5.06046e-42	-0.416073	0.259	0.404	1.39704e-37
MIEN1	3.3473e-45	-0.416518	0.264	0.418	9.2409e-41
MGAT1	1.12959e-44	-0.420494	0.476	0.611	3.11845e-40
MXD1	8.1021e-38	-0.423434	0.199	0.33	2.23675e-33
SLC25A37	1.49362e-35	-0.423972	0.271	0.404	4.12344e-31
VIM	1.02096e-102	-0.425656	0.992	0.994	2.81855e-98
DNAJC4	2.19068e-41	-0.42603	0.262	0.404	6.0478e-37
EIF3G	1.44829e-51	-0.426063	0.612	0.729	3.99829e-47
NAPA	1.17341e-34	-0.42685	0.328	0.458	3.23944e-30
RPS19BP1	1.68133e-51	-0.428048	0.252	0.419	4.64166e-47
SLC25A6	4.63118e-86	-0.429934	0.869	0.92	1.27853e-81
ARHGAP4	2.12804e-49	-0.430915	0.39	0.566	5.87489e-45
COPE	2.52326e-45	-0.431245	0.485	0.614	6.96595e-41
CFD	1.52644e-55	-0.43304	0.645	0.809	4.21405e-51
UQCR11	5.18244e-81	-0.433543	0.89	0.925	1.43072e-76
LGALS9	2.41351e-41	-0.434704	0.501	0.615	6.66296e-37
MAF1	9.67298e-48	-0.437609	0.22	0.373	2.67042e-43
CD74	1.04111e-64	-0.438192	0.992	0.995	2.8742e-60
CEBPB	7.72025e-44	-0.438302	0.46	0.611	2.13133e-39
MYADM	1.11414e-33	-0.442605	0.627	0.712	3.07581e-29
CARD19	2.85243e-46	-0.443146	0.2	0.346	7.8747e-42
CHCHD2	7.81208e-73	-0.450639	0.778	0.861	2.15668e-68
ZDHHC1	5.12285e-50	-0.450722	0.118	0.254	1.41427e-45
REX1BD	9.6935e-49	-0.450982	0.355	0.522	2.67608e-44
ALDOA	1.92569e-72	-0.451617	0.85	0.883	5.31625e-68
ATF4	8.09464e-40	-0.45293	0.397	0.53	2.23469e-35
H3F3B	2.12308e-95	-0.453956	0.962	0.963	5.86117e-91
GRK2	8.88643e-54	-0.454569	0.487	0.654	2.45328e-49
MRPL41	2.213e-50	-0.455494	0.309	0.472	6.10942e-46
GABARAP	1.2274e-140	-0.455505	0.981	0.982	3.38848e-136
PSMB9	1.54749e-41	-0.457224	0.566	0.671	4.27216e-37
BCL6	6.72396e-45	-0.459314	0.237	0.39	1.85628e-40
STX10	6.73995e-58	-0.464965	0.401	0.578	1.8607e-53
POLE4	3.77943e-50	-0.465153	0.395	0.557	1.04339e-45
RALY	6.7151e-60	-0.46612	0.256	0.437	1.85384e-55
CFP	6.10346e-67	-0.466521	0.637	0.774	1.68498e-62
FAAP20	5.8185e-54	-0.470097	0.251	0.425	1.60631e-49
NLRP3	1.37575e-36	-0.470243	0.284	0.411	3.79803e-32
EIF4EBP1	1.61919e-50	-0.470544	0.328	0.488	4.4701e-46
DRAP1	3.24589e-56	-0.47151	0.428	0.59	8.96093e-52
H1FX	1.53449e-28	-0.472438	0.311	0.43	4.23625e-24
STK17B	2.02461e-46	-0.475175	0.597	0.712	5.58933e-42
RPS15	1.77809e-249	-0.475934	0.996	0.994	4.90878e-245
LAMTOR1	6.7405e-64	-0.475972	0.681	0.78	1.86085e-59
CORO1A	6.80855e-106	-0.478415	0.822	0.918	1.87964e-101
TCF25	4.53652e-58	-0.478679	0.609	0.746	1.2524e-53
AP2S1	5.57995e-71	-0.481846	0.706	0.823	1.54046e-66
UBE2D2	1.89985e-52	-0.483265	0.384	0.548	5.2449e-48
SYNGR2	4.27948e-48	-0.484072	0.422	0.578	1.18144e-43
RPS9	5.36553e-222	-0.486101	0.988	0.982	1.48126e-217
PNPLA2	5.15651e-60	-0.487975	0.335	0.529	1.42356e-55
IRF7	7.96293e-48	-0.489306	0.193	0.344	2.19833e-43
POLD4	8.17103e-58	-0.48949	0.358	0.533	2.25578e-53
TRIR	2.08071e-67	-0.490291	0.57	0.722	5.74422e-63
CALM3	9.51724e-49	-0.491476	0.455	0.599	2.62742e-44
CHCHD10	3.54756e-58	-0.491862	0.371	0.549	9.79374e-54
TNFRSF14	5.1146e-50	-0.492442	0.33	0.491	1.41199e-45
FAU	2.76102e-243	-0.492862	0.998	0.998	7.62234e-239
ARF5	3.91363e-65	-0.493824	0.563	0.708	1.08043e-60
RNF166	3.66116e-63	-0.49387	0.273	0.46	1.01074e-58
RABAC1	7.24353e-58	-0.495966	0.383	0.559	1.99972e-53
CNPY3	6.4098e-78	-0.497002	0.726	0.818	1.76955e-73
SGK1	7.56973e-27	-0.497007	0.349	0.449	2.08978e-22
TUBB4B	1.00478e-51	-0.498318	0.168	0.318	2.77391e-47
BHLHE40	4.78321e-57	-0.498908	0.109	0.252	1.3205e-52
FMNL1	1.20305e-65	-0.50126	0.584	0.743	3.32126e-61
EIF4A1	9.76232e-52	-0.503922	0.414	0.56	2.69508e-47
MIF	9.88894e-58	-0.509973	0.631	0.747	2.73004e-53
UBE2V1	1.53166e-95	-0.511833	0.077	0.264	4.22845e-91
STXBP2	3.72853e-60	-0.51445	0.774	0.852	1.02934e-55
BCL3	1.70545e-55	-0.515072	0.167	0.326	4.70824e-51
HLA-E	2.98122e-115	-0.517831	0.909	0.945	8.23024e-111
RGS19	3.37283e-66	-0.518301	0.446	0.623	9.31138e-62
PPIF	9.11464e-55	-0.522196	0.164	0.316	2.51628e-50
OAZ1	5.8165e-227	-0.522957	0.98	0.985	1.60576e-222
FKBP8	7.5066e-78	-0.526025	0.409	0.622	2.07235e-73
HOTAIRM1	8.48927e-64	-0.52934	0.191	0.366	2.34363e-59
C9orf16	1.47648e-67	-0.529511	0.416	0.6	4.07611e-63
MT-CYB	2.44727e-144	-0.532404	0.983	0.987	6.75619e-140
LSM7	2.10055e-62	-0.532764	0.401	0.574	5.79899e-58
EPN1	1.8447e-73	-0.533068	0.239	0.438	5.09266e-69
MARCKS	6.89038e-46	-0.534449	0.445	0.589	1.90223e-41
IRF2BP2	2.47903e-48	-0.540082	0.383	0.53	6.84387e-44
RETN	6.74201e-43	-0.548526	0.568	0.673	1.86127e-38
TUBA1A	8.5509e-36	-0.551251	0.571	0.661	2.36065e-31
STX11	1.0687e-55	-0.551708	0.302	0.469	2.95035e-51
IFITM2	8.43143e-60	-0.551885	0.809	0.866	2.32766e-55
LIMD2	1.85789e-94	-0.553729	0.633	0.803	5.12908e-90
ADGRE5	1.07323e-45	-0.553815	0.569	0.683	2.96287e-41
MT-ND2	3.09765e-182	-0.554913	0.983	0.993	8.55168e-178
EIF5A	7.29866e-64	-0.557487	0.344	0.522	2.01494e-59
RAB5IF	3.12249e-76	-0.558361	0.425	0.614	8.62025e-72
JTB	1.0274e-81	-0.565428	0.462	0.66	2.83635e-77
LGALS2	4.50611e-48	-0.565448	0.527	0.656	1.244e-43
NOP53	7.18184e-92	-0.568908	0.403	0.642	1.98269e-87
RILPL2	9.23944e-68	-0.569625	0.474	0.633	2.55073e-63
IFITM3	5.69447e-09	-0.570298	0.784	0.758	0.000157207
SERP1	9.01538e-122	-0.570364	0.833	0.909	2.48888e-117
RELT	7.52501e-70	-0.571098	0.183	0.367	2.07743e-65
CSRNP1	2.84887e-125	-0.57117	0.054	0.256	7.86486e-121
MAP2K3	2.03188e-72	-0.572491	0.302	0.498	5.60941e-68
IER5	5.42853e-84	-0.573516	0.144	0.34	1.49866e-79
RAC1	3.64715e-146	-0.575742	0.829	0.908	1.00687e-141
NDUFA13	1.28046e-83	-0.576335	0.357	0.561	3.53496e-79
NCF1	1.14356e-83	-0.576775	0.777	0.876	3.15702e-79
ALKBH7	2.40381e-76	-0.579024	0.389	0.584	6.63621e-72
C20orf27	3.80239e-69	-0.580339	0.329	0.515	1.04973e-64
BCL2A1	2.41719e-56	-0.581878	0.273	0.448	6.67313e-52
TMEM160	4.14662e-90	-0.585672	0.248	0.472	1.14476e-85
VSIR	4.25516e-128	-0.5897	0.756	0.886	1.17472e-123
MAP3K8	3.53547e-88	-0.590631	0.123	0.32	9.76038e-84
FLNA	2.34715e-113	-0.593573	0.676	0.844	6.47978e-109
SQSTM1	2.03407e-75	-0.593875	0.575	0.721	5.61546e-71
RNASET2	2.16434e-98	-0.601378	0.62	0.808	5.97508e-94
IFNGR2	1.34896e-77	-0.607707	0.515	0.682	3.72407e-73
VAMP5	3.99643e-44	-0.611186	0.345	0.487	1.10329e-39
HIF1A	4.65939e-50	-0.611613	0.453	0.59	1.28632e-45
MYO1G	6.75962e-87	-0.613982	0.421	0.629	1.86613e-82
CIRBP	5.51498e-86	-0.614613	0.437	0.642	1.52252e-81
CCNL1	1.75804e-73	-0.617009	0.511	0.662	4.85343e-69
NFKBID	5.91902e-110	-0.617049	0.084	0.292	1.63406e-105
MT-ND1	0	-0.627948	0.996	0.994	0
KLF10	5.52883e-55	-0.628364	0.361	0.51	1.52634e-50
UBE2J1	8.96331e-83	-0.629746	0.236	0.442	2.4745e-78
RHOG	1.21034e-118	-0.632155	0.679	0.829	3.34138e-114
ICAM1	5.27552e-87	-0.640687	0.127	0.32	1.45641e-82
EEF1D	2.75195e-197	-0.64151	0.917	0.966	7.59732e-193
TMEM219	2.20376e-96	-0.643542	0.552	0.74	6.08392e-92
ISG15	3.90266e-35	-0.645171	0.234	0.362	1.07741e-30
TSPO	1.07018e-224	-0.645723	0.937	0.968	2.95446e-220
PLAUR	1.63227e-61	-0.646548	0.425	0.578	4.5062e-57
SLC2A3	9.04035e-50	-0.648252	0.349	0.495	2.49577e-45
ARHGDIA	1.0027e-97	-0.65059	0.451	0.658	2.76816e-93
ATP5F1D	1.17627e-128	-0.662172	0.635	0.826	3.24734e-124
ARL6IP4	2.37525e-112	-0.662841	0.528	0.746	6.55735e-108
TCIRG1	1.49867e-110	-0.665811	0.445	0.697	4.13738e-106
MT-CO3	0	-0.667049	0.997	0.995	0
SMDT1	4.36264e-108	-0.668113	0.458	0.678	1.20439e-103
FCGRT	5.39141e-141	-0.669861	0.686	0.847	1.48841e-136
PPDPF	2.88725e-88	-0.670783	0.447	0.637	7.97084e-84
SCAND1	1.61965e-113	-0.681705	0.439	0.678	4.47136e-109
CCDC85B	1.1745e-119	-0.686065	0.218	0.472	3.24244e-115
MT-CO2	0	-0.689103	0.999	0.998	0
RAB5C	2.86657e-120	-0.692408	0.309	0.564	7.91373e-116
CST3	2.00004e-267	-0.693079	0.986	0.994	5.52152e-263
RPL13	0	-0.699191	0.989	0.996	0
PYCARD	1.58594e-172	-0.702247	0.737	0.9	4.37832e-168
ATP6V0C	7.20157e-117	-0.704485	0.631	0.803	1.98814e-112
GUK1	8.97988e-131	-0.709298	0.468	0.72	2.47907e-126
AC007952.4	2.57894e-179	-0.713075	0.045	0.298	7.11967e-175
PGLS	9.46348e-140	-0.727951	0.59	0.809	2.61258e-135
LSP1	1.15423e-215	-0.736368	0.847	0.938	3.18649e-211
PLK3	6.64666e-168	-0.739858	0.053	0.298	1.83494e-163
SPI1	1.75185e-176	-0.748153	0.688	0.876	4.83634e-172
NEAT1	2.13779e-171	-0.750746	0.973	0.977	5.9018e-167
MT-ND3	0	-0.758861	0.994	0.987	0
MRPS24	1.32444e-171	-0.761523	0.12	0.413	3.65639e-167
GRINA	8.22533e-135	-0.762978	0.481	0.723	2.27077e-130
PFN1	2.43161e-307	-0.766603	0.952	0.984	6.71296e-303
CDKN2D	1.32508e-122	-0.767534	0.226	0.482	3.65815e-118
C4orf48	1.80695e-151	-0.775556	0.528	0.794	4.98845e-147
RPS17	5.80809e-153	-0.777706	0.551	0.748	1.60344e-148
MIDN	1.36296e-129	-0.784089	0.231	0.49	3.76273e-125
EMP3	6.96172e-208	-0.789635	0.844	0.941	1.92192e-203
RELB	3.00201e-147	-0.793863	0.141	0.409	8.28765e-143
MT2A	7.52878e-30	-0.808913	0.508	0.602	2.07847e-25
SAT1	2.09639e-161	-0.811347	0.961	0.96	5.7875e-157
PCBP2	9.66836e-200	-0.811535	0.771	0.882	2.66914e-195
APOBEC3A	1.63452e-68	-0.819561	0.207	0.388	4.51243e-64
COTL1	0	-0.829787	0.947	0.98	0
IFI6	6.30337e-73	-0.850835	0.236	0.423	1.74017e-68
TYMP	6.19896e-195	-0.852771	0.726	0.922	1.71135e-190
PTCH2	3.33282e-255	-0.865686	0.005	0.277	9.20091e-251
WDR74	1.32195e-185	-0.878693	0.1	0.392	3.6495e-181
PIM3	1.67044e-182	-0.887465	0.106	0.396	4.61159e-178
GNB2	1.13856e-218	-0.887641	0.461	0.798	3.14323e-214
PRELID1	2.22665e-201	-0.889375	0.639	0.848	6.14712e-197
CSNK2B	5.21919e-206	-0.901936	0.229	0.578	1.44086e-201
CTSD	2.22244e-177	-0.938686	0.572	0.801	6.13548e-173
C12orf57	3.06963e-174	-0.961479	0.119	0.41	8.47432e-170
PER1	9.01443e-233	-0.961831	0.055	0.365	2.48861e-228
ODF3B	1.43396e-198	-0.963859	0.26	0.594	3.95874e-194
AC245014.3	2.36255e-260	-0.967447	0.01	0.296	6.52228e-256
SOD2	8.00183e-140	-0.972903	0.538	0.735	2.20907e-135
KLF4	1.8197e-174	-0.973932	0.266	0.57	5.02365e-170
NINJ1	5.02034e-180	-0.9943	0.332	0.637	1.38597e-175
MAFB	4.45329e-111	-1.00831	0.288	0.52	1.22942e-106
MCL1	4.37936e-211	-1.01383	0.718	0.867	1.20901e-206
IRF1	1.886e-118	-1.02309	0.592	0.764	5.20669e-114
RHOB	1.88938e-151	-1.02577	0.142	0.411	5.21601e-147
CDKN1A	5.8857e-231	-1.10091	0.057	0.363	1.62487e-226
TNF	3.83641e-215	-1.10388	0.026	0.288	1.05912e-210
ID2	9.4848e-137	-1.12826	0.174	0.42	2.61847e-132
GADD45B	2.53613e-207	-1.13068	0.138	0.458	7.00148e-203
TSC22D3	6.08387e-177	-1.13442	0.499	0.74	1.67957e-172
LY6E	8.18146e-124	-1.14086	0.397	0.613	2.25866e-119
NBPF26	3.73252e-182	-1.15081	0.328	0.608	1.03044e-177
JUND	2.47604e-251	-1.22959	0.401	0.747	6.83561e-247
NME2	0	-1.30546	0.536	0.846	0
FTH1	0	-1.33302	0.999	1	0
CD83	0	-1.35697	0.034	0.447	0
IER3	4.14946e-260	-1.39539	0.215	0.581	1.14554e-255
NAMPT	1.02115e-271	-1.42498	0.286	0.662	2.8191e-267
RPL17	0	-1.43938	0.848	0.931	0
CXCL8	2.20825e-284	-1.59446	0.006	0.307	6.09631e-280
KLF6	0	-1.60901	0.691	0.889	0
NFKBIZ	9.28088e-304	-1.62392	0.272	0.657	2.56217e-299
TRAPPC5	0	-1.62909	0.106	0.685	0
IL1B	3.79516e-225	-1.68194	0.086	0.402	1.04773e-220
ARPC1B	0	-1.7524	0.726	0.938	0
FOS	0	-1.78977	0.796	0.96	0
ZFP36	0	-1.84629	0.619	0.909	0
RNASEK	0	-1.98952	0.28	0.868	0
ATP2B1-AS1	0	-1.99845	0.109	0.691	0
TNFAIP3	0	-2.02549	0.138	0.617	0
PPP1R15A	0	-2.1182	0.247	0.776	0
CRIP1	0	-2.1948	0.394	0.725	0
FOSB	0	-2.21569	0.046	0.651	0
CCL3L1	0	-2.25559	0.023	0.408	0
EEF1G	0	-2.27845	0.055	0.753	0
JUNB	0	-2.30839	0.496	0.942	0
MT-ATP8	0	-2.3568	0.356	0.86	0
G0S2	0	-2.55738	0.006	0.337	0
DUSP1	0	-2.63798	0.541	0.953	0
IER2	0	-2.96382	0.389	0.926	0
CCL3	0	-3.19132	0.017	0.484	0
JUN	0	-3.36455	0.038	0.738	0
NFKBIA	0	-3.48628	0.449	0.92	0

## Sheet: CD14+ Mnocytes (2V14 VS BV)
Supplementary Table 4. Differentially expressed genes in cell types
Upregulated in 2V14 group (avg_log2FC>=0.4 and p_val_adj <0.05)
	p_val	avg_log2FC	pct.1	pct.2	p_val_adj
MTRNR2L12	0	6.13087	0.996	0.015	0
AL138963.3	0	2.21482	0.548	0.009	0
GIMAP7	0	1.39907	0.752	0.246	0
MNDA	0	1.17059	0.985	0.867	0
AL133415.1	6.71686e-291	1.13829	0.412	0.008	1.85432e-286
TAF10	1.12054e-285	1.12044	0.629	0.217	3.09348e-281
CEBPD	4.54938e-223	1.07492	0.837	0.69	1.25595e-218
RPL41	0	1.05791	0.999	0.998	0
BRI3	3.27779e-290	1.0121	0.864	0.692	9.04899e-286
GIMAP4	8.35308e-247	0.934305	0.768	0.425	2.30603e-242
GIMAP8	1.391e-216	0.882743	0.493	0.125	3.84013e-212
TMEM176B	3.05317e-103	0.839555	0.665	0.505	8.42888e-99
CYBB	2.00619e-265	0.831417	0.957	0.817	5.53849e-261
P2RY13	2.07005e-179	0.824296	0.498	0.162	5.71479e-175
RSRP1	2.72714e-187	0.816364	0.75	0.451	7.52883e-183
IGSF6	3.03904e-193	0.815839	0.847	0.612	8.38988e-189
ZNF217	2.21707e-190	0.806458	0.443	0.107	6.12067e-186
NBPF19	1.74754e-168	0.801567	0.592	0.267	4.82442e-164
PTPRC	9.11562e-259	0.77038	0.962	0.838	2.51655e-254
OGFRL1	5.89098e-162	0.767832	0.729	0.458	1.62632e-157
CDV3	1.32864e-144	0.756923	0.642	0.374	3.66797e-140
NAPSA	3.56239e-199	0.755164	0.31	0.008	9.83469e-195
VMP1	6.45837e-150	0.749445	0.74	0.465	1.78296e-145
YPEL3	4.47955e-141	0.74857	0.612	0.327	1.23667e-136
SMAP2	6.86553e-172	0.74748	0.794	0.544	1.89537e-167
TNFSF10	5.54513e-148	0.746187	0.745	0.473	1.53084e-143
HEBP2	7.86748e-139	0.724452	0.622	0.346	2.17197e-134
NAIP	1.49785e-143	0.723583	0.697	0.436	4.1351e-139
FGL2	5.60701e-192	0.693433	0.928	0.78	1.54793e-187
VCAN	5.75526e-178	0.67342	0.982	0.91	1.58885e-173
GLIPR1	2.03993e-134	0.671163	0.834	0.629	5.63163e-130
CPVL	1.21239e-143	0.670516	0.806	0.598	3.34704e-139
DPYD	3.11215e-126	0.66834	0.669	0.409	8.5917e-122
EFHD2	4.59758e-122	0.658046	0.765	0.608	1.26925e-117
TXNIP	6.87599e-194	0.652761	0.964	0.876	1.89825e-189
MEGF9	2.15294e-115	0.651963	0.719	0.477	5.94362e-111
DDX17	4.19016e-143	0.650379	0.833	0.614	1.15678e-138
NCOA4	1.09625e-134	0.649357	0.765	0.536	3.02643e-130
CTSS	0	0.648225	0.998	0.984	0
IGF2R	2.64698e-115	0.642771	0.483	0.213	7.30752e-111
R3HDM2	4.12565e-136	0.636542	0.368	0.094	1.13897e-131
LRRK2	9.55978e-106	0.634575	0.7	0.46	2.63917e-101
LTA4H	3.34168e-118	0.633077	0.824	0.656	9.22539e-114
KLF13	9.64045e-111	0.629898	0.573	0.324	2.66144e-106
KIAA1551	1.36366e-87	0.619188	0.477	0.255	3.76467e-83
GCA	5.51033e-108	0.611684	0.734	0.5	1.52124e-103
CASP1	7.47149e-116	0.609022	0.757	0.532	2.06265e-111
LUC7L3	8.42029e-108	0.608753	0.584	0.332	2.32459e-103
AL034397.3	3.96056e-87	0.608167	0.478	0.251	1.09339e-82
TBXAS1	3.46789e-114	0.606544	0.692	0.454	9.5738e-110
ATP6V1B2	4.27834e-117	0.600546	0.655	0.405	1.18112e-112
GNAS	3.10294e-133	0.594105	0.815	0.649	8.56628e-129
VPS13C	2.4937e-107	0.591333	0.663	0.424	6.88435e-103
CALM2	4.17301e-125	0.587901	0.914	0.783	1.15204e-120
USP15	8.67922e-113	0.582892	0.839	0.632	2.39607e-108
ITGA4	9.95356e-91	0.582849	0.585	0.358	2.74788e-86
CD36	2.76687e-82	0.581062	0.767	0.594	7.6385e-78
CD52	8.95659e-104	0.579872	0.929	0.83	2.47264e-99
CTSZ	1.20202e-108	0.578092	0.781	0.627	3.31842e-104
TIMP2	2.30292e-103	0.577796	0.66	0.429	6.35767e-99
JAML	2.35654e-127	0.568745	0.878	0.707	6.50569e-123
MT-ND6	6.38154e-63	0.567943	0.547	0.357	1.76175e-58
NCL	2.576e-115	0.567939	0.756	0.532	7.11157e-111
TM9SF2	3.67263e-101	0.567197	0.613	0.369	1.0139e-96
FRAT2	5.72753e-101	0.566198	0.365	0.13	1.5812e-96
XRCC5	1.52699e-102	0.565714	0.668	0.435	4.21555e-98
HNRNPA2B1	1.86651e-150	0.564239	0.93	0.805	5.15287e-146
2022-03-01	9.48324e-90	0.563946	0.63	0.408	2.61804e-85
KCNE3	2.50483e-92	0.559555	0.509	0.272	6.91508e-88
PTEN	4.50303e-97	0.553805	0.56	0.324	1.24315e-92
MZT2B	4.37578e-84	0.552578	0.493	0.278	1.20802e-79
IFI16	9.45178e-89	0.550003	0.625	0.395	2.60935e-84
ARPC5	5.66607e-129	0.536405	0.895	0.766	1.56423e-124
MS4A6A	1.3317e-129	0.530803	0.952	0.866	3.67643e-125
FOLR3	2.17705e-21	0.529557	0.34	0.244	6.01019e-17
STX7	1.90213e-85	0.527981	0.478	0.252	5.2512e-81
NAGK	3.70081e-86	0.526283	0.674	0.466	1.02168e-81
TRIM38	1.21348e-83	0.525455	0.494	0.267	3.35007e-79
CYP1B1	3.071e-48	0.523943	0.449	0.284	8.4781e-44
NBPF10	1.30431e-89	0.522881	0.403	0.177	3.6008e-85
NOTCH2	3.01818e-82	0.520327	0.631	0.416	8.3323e-78
LFNG	2.5392e-82	0.518936	0.387	0.175	7.00996e-78
AHNAK	2.16632e-112	0.517008	0.962	0.882	5.98056e-108
ARL6IP5	1.422e-99	0.515947	0.776	0.564	3.92571e-95
SAMHD1	4.68366e-129	0.513571	0.931	0.816	1.29302e-124
QKI	6.76428e-76	0.512503	0.605	0.402	1.86741e-71
TXNL4A	1.08035e-91	0.511756	0.432	0.201	2.98253e-87
CD46	1.32896e-77	0.507311	0.556	0.333	3.66885e-73
BOD1L1	7.74261e-75	0.503864	0.568	0.353	2.1375e-70
MPEG1	1.70159e-95	0.503204	0.863	0.708	4.69758e-91
SRSF9	2.97644e-78	0.501919	0.566	0.36	8.21707e-74
SETX	2.75044e-73	0.500878	0.559	0.356	7.59313e-69
BACH1	6.04114e-82	0.499614	0.654	0.436	1.66778e-77
MS4A7	2.42119e-47	0.498852	0.604	0.445	6.68418e-43
MSN	4.39171e-103	0.4965	0.869	0.718	1.21242e-98
RIPOR2	1.70408e-64	0.493614	0.678	0.501	4.70446e-60
IFNGR1	1.64055e-75	0.493174	0.54	0.328	4.52908e-71
IQGAP2	4.9868e-65	0.492804	0.529	0.34	1.37671e-60
CCR2	6.82369e-75	0.492071	0.342	0.144	1.88382e-70
HNRNPD	1.69311e-78	0.490657	0.6	0.396	4.67416e-74
ATP5F1A	6.61142e-85	0.489884	0.715	0.53	1.82521e-80
HSPA8	2.24601e-76	0.489646	0.766	0.607	6.20057e-72
ADA2	8.30439e-84	0.486332	0.771	0.616	2.29259e-79
HIST1H4C	5.36241e-70	0.481686	0.504	0.292	1.4804e-65
TLR4	7.41108e-67	0.480673	0.478	0.275	2.04598e-62
CANX	7.93175e-81	0.477737	0.719	0.537	2.18972e-76
SECTM1	3.8398e-71	0.47684	0.35	0.158	1.06005e-66
RPS4Y1	5.9449e-70	0.473771	0.615	0.364	1.64121e-65
PSAP	1.59016e-218	0.473608	0.997	0.98	4.38994e-214
SET	1.16478e-76	0.472714	0.727	0.551	3.2156e-72
EIF4B	1.92429e-79	0.47253	0.748	0.578	5.3124e-75
SULF2	1.67469e-69	0.469992	0.493	0.289	4.62331e-65
SELL	1.29176e-64	0.469867	0.753	0.594	3.56616e-60
TLR8	5.391e-83	0.468671	0.303	0.104	1.48829e-78
CD164	3.81501e-79	0.46581	0.594	0.378	1.05321e-74
ARHGAP26	8.22763e-66	0.465613	0.521	0.324	2.2714e-61
PRDX1	5.69459e-79	0.464826	0.656	0.443	1.57211e-74
N4BP2L2	1.27745e-70	0.463793	0.583	0.377	3.52666e-66
LCP1	1.1066e-113	0.463419	0.954	0.871	3.05499e-109
WASHC4	3.01496e-64	0.4632	0.494	0.299	8.3234e-60
HSPA1A	3.91844e-70	0.461268	0.485	0.274	1.08176e-65
SRRM2	1.08174e-64	0.45893	0.795	0.666	2.98635e-60
OGT	2.4994e-66	0.45839	0.454	0.252	6.90008e-62
2022-09-07	1.06129e-72	0.455893	0.602	0.4	2.92989e-68
CLTC	3.04472e-67	0.453359	0.539	0.337	8.40555e-63
PECAM1	4.46603e-67	0.452017	0.719	0.547	1.23294e-62
VNN2	1.36859e-47	0.451008	0.39	0.231	3.77827e-43
FPR1	1.23448e-74	0.449854	0.834	0.686	3.40804e-70
MEFV	2.3105e-64	0.448616	0.466	0.268	6.37861e-60
SORL1	5.96656e-65	0.447829	0.617	0.412	1.64719e-60
PLXNC1	6.29764e-63	0.446753	0.381	0.194	1.73859e-58
NIN	1.04493e-64	0.445875	0.582	0.386	2.88473e-60
SDCBP	6.36801e-66	0.445859	0.805	0.649	1.75802e-61
CDC42	8.62144e-100	0.445838	0.908	0.782	2.38012e-95
FCGR2A	1.99029e-58	0.445227	0.597	0.409	5.49458e-54
PLCB1	5.90365e-61	0.444374	0.273	0.11	1.62982e-56
MEF2C	1.18989e-56	0.443672	0.577	0.394	3.28493e-52
CX3CR1	7.49696e-53	0.443403	0.317	0.155	2.06969e-48
ZNF638	3.32228e-64	0.44268	0.37	0.182	9.17182e-60
TMBIM6	4.36652e-83	0.440995	0.812	0.657	1.20547e-78
CCT5	1.15782e-61	0.4402	0.498	0.304	3.1964e-57
PRKDC	6.048e-59	0.438564	0.396	0.217	1.66967e-54
GAPT	1.70391e-48	0.438275	0.365	0.204	4.70399e-44
TLR2	5.13887e-53	0.437304	0.502	0.325	1.41869e-48
CD93	2.28974e-59	0.437114	0.653	0.47	6.32129e-55
ANKRD12	1.00154e-57	0.435757	0.567	0.376	2.76495e-53
NHSL2	1.25724e-60	0.435624	0.306	0.136	3.47086e-56
NUDT3	2.77596e-65	0.434875	0.427	0.231	7.66358e-61
DCAF7	6.09249e-67	0.431915	0.418	0.218	1.68195e-62
LYZ	2.9581e-74	0.430651	1	0.995	8.16642e-70
SLC40A1	2.06519e-56	0.430179	0.271	0.114	5.70138e-52
CEP350	2.4357e-53	0.42903	0.475	0.295	6.72423e-49
VPS35	6.07307e-62	0.428829	0.503	0.302	1.67659e-57
SOS2	4.4939e-65	0.428298	0.329	0.146	1.24063e-60
PPT1	6.79014e-57	0.427318	0.712	0.555	1.87455e-52
LRP1	6.44071e-66	0.427201	0.815	0.681	1.77809e-61
NARS	7.37677e-66	0.425829	0.424	0.224	2.0365e-61
BRD7	1.50242e-68	0.424264	0.373	0.178	4.14773e-64
FGD2	1.94262e-59	0.420671	0.406	0.222	5.36298e-55
ANXA2	1.35461e-74	0.420505	0.893	0.805	3.73967e-70
HLA-DRB5	1.31387e-31	0.419758	0.777	0.716	3.6272e-27
LPAR6	1.75962e-54	0.419715	0.282	0.124	4.85777e-50
PHF3	4.71501e-59	0.41526	0.475	0.281	1.30167e-54
WAS	1.59533e-66	0.414535	0.733	0.577	4.40423e-62
DAPP1	6.65598e-54	0.412122	0.41	0.232	1.83752e-49
ACTR2	1.11854e-68	0.412028	0.812	0.67	3.08794e-64
MIS18BP1	1.23942e-52	0.411775	0.588	0.412	3.42166e-48
CD86	1.43373e-61	0.411012	0.519	0.323	3.9581e-57
CRISPLD2	2.83745e-54	0.410353	0.314	0.148	7.83336e-50
C14orf119	6.51137e-64	0.408198	0.308	0.134	1.7976e-59
EIF2S3	4.04315e-54	0.40687	0.631	0.47	1.11619e-49
PARP4	1.15068e-62	0.406841	0.326	0.146	3.17668e-58
IRF2	3.22975e-59	0.405794	0.415	0.229	8.91637e-55
TGFBI	1.00171e-53	0.404992	0.725	0.586	2.76542e-49
SRSF7	5.68845e-59	0.404908	0.539	0.346	1.57041e-54
LPGAT1	8.47764e-52	0.404501	0.437	0.265	2.34042e-47
TLN1	8.78965e-69	0.404251	0.847	0.732	2.42656e-64
AOAH	1.16815e-54	0.40404	0.64	0.47	3.22491e-50
DICER1	3.08579e-48	0.403669	0.494	0.326	8.51894e-44
STK38	4.17097e-54	0.401669	0.519	0.334	1.15148e-49
SCIMP	1.95987e-50	0.400876	0.471	0.296	5.41061e-46
RTN1	9.18292e-63	0.400815	0.284	0.115	2.53513e-58
BPTF	1.5283e-51	0.400753	0.52	0.345	4.21918e-47
SERPINB1	6.71462e-69	0.400602	0.889	0.78	1.85371e-64
PTPN12	1.94869e-51	0.400458	0.446	0.273	5.37975e-47
UPP1	1.22912e-29	-0.400467	0.358	0.464	3.39323e-25
CIRBP	2.30003e-37	-0.402981	0.539	0.642	6.3497e-33
RPL8	1.29809e-164	-0.408824	0.993	0.996	3.58362e-160
MXD1	1.78278e-38	-0.410858	0.207	0.33	4.92171e-34
MYO1G	1.03404e-41	-0.412605	0.52	0.629	2.85468e-37
UQCR11	5.28535e-85	-0.415385	0.893	0.925	1.45913e-80
CD44	2.31634e-57	-0.416945	0.851	0.868	6.39472e-53
PPDPF	1.40893e-35	-0.416974	0.542	0.637	3.88964e-31
DDX21	2.41154e-30	-0.419391	0.525	0.614	6.65753e-26
MIF	1.62319e-42	-0.419769	0.674	0.747	4.48113e-38
COTL1	2.4753e-113	-0.422009	0.959	0.98	6.83356e-109
EIF1	2.69417e-169	-0.422882	0.991	0.99	7.43779e-165
NAA10	1.58577e-70	-0.42418	0.143	0.305	4.37785e-66
SMDT1	7.64064e-48	-0.424663	0.561	0.678	2.10935e-43
RPS9	6.27328e-197	-0.426642	0.987	0.982	1.73186e-192
FAU	1.04755e-204	-0.4268	0.998	0.998	2.89197e-200
SQSTM1	1.38109e-41	-0.426807	0.65	0.721	3.81277e-37
BTG2	9.3919e-24	-0.426971	0.365	0.448	2.59282e-19
RHOG	3.69425e-65	-0.429335	0.737	0.829	1.01987e-60
CCDC85B	1.07778e-48	-0.430914	0.331	0.472	2.97542e-44
MINOS1	1.89297e-55	-0.433375	0.513	0.646	5.22592e-51
ADGRE5	2.0765e-30	-0.435252	0.604	0.683	5.7326e-26
NLRP3	1.22558e-30	-0.436468	0.312	0.411	3.38346e-26
ISG15	9.33793e-18	-0.438507	0.283	0.362	2.57792e-13
H3F3B	4.78721e-98	-0.438879	0.964	0.963	1.3216e-93
IFNGR2	8.84525e-46	-0.452964	0.586	0.682	2.44191e-41
ARHGDIA	1.57157e-52	-0.457599	0.536	0.658	4.33865e-48
MAP2K3	3.49848e-46	-0.458768	0.367	0.498	9.65826e-42
EEF1D	3.68197e-124	-0.462463	0.932	0.966	1.01648e-119
PGLS	8.8569e-65	-0.465623	0.694	0.809	2.44512e-60
TMEM219	3.78305e-58	-0.466365	0.619	0.74	1.04439e-53
STK17B	4.76447e-48	-0.466849	0.62	0.712	1.31533e-43
HOTAIRM1	1.45957e-52	-0.470307	0.221	0.366	4.02942e-48
GNB2	3.26147e-85	-0.473404	0.655	0.798	9.00394e-81
IER5	1.43504e-52	-0.477843	0.2	0.34	3.9617e-48
PPIF	8.67675e-48	-0.478209	0.186	0.316	2.39539e-43
RPL13	9.77288e-223	-0.479989	0.993	0.996	2.698e-218
STXBP2	1.81998e-57	-0.485828	0.788	0.852	5.02443e-53
TUBB4B	8.54925e-49	-0.486519	0.186	0.318	2.36019e-44
GUK1	4.81329e-67	-0.488474	0.58	0.72	1.32881e-62
BHLHE40	3.12957e-60	-0.490179	0.117	0.252	8.63981e-56
BCL6	4.41155e-57	-0.492793	0.232	0.39	1.2179e-52
ATF4	5.36751e-52	-0.494486	0.395	0.53	1.48181e-47
UBE2V1	1.39577e-104	-0.495691	0.084	0.264	3.8533e-100
GABARAP	5.75698e-185	-0.503673	0.981	0.982	1.58933e-180
CSRNP1	1.90608e-100	-0.506551	0.084	0.256	5.26211e-96
MT-CYB	2.72816e-154	-0.507389	0.983	0.987	7.53164e-150
VAMP5	1.67144e-31	-0.509282	0.382	0.487	4.61435e-27
RELT	1.68114e-60	-0.522752	0.211	0.367	4.64111e-56
IFI6	8.56959e-27	-0.527701	0.328	0.423	2.36581e-22
MYADM	9.66422e-56	-0.531542	0.602	0.712	2.668e-51
C4orf48	2.25156e-81	-0.531588	0.645	0.794	6.21588e-77
GRINA	7.31502e-73	-0.534308	0.586	0.723	2.01946e-68
RPL26	3.64292e-264	-0.534423	0.989	0.985	1.0057e-259
IRF2BP2	1.17554e-52	-0.540018	0.395	0.53	3.24532e-48
EMP3	6.51475e-117	-0.540398	0.882	0.941	1.79853e-112
PLAUR	1.4391e-47	-0.540819	0.465	0.578	3.97291e-43
HIF1A	3.41309e-40	-0.54332	0.495	0.59	9.42253e-36
EIF4A1	3.7959e-72	-0.552729	0.398	0.56	1.04793e-67
IFITM2	2.50382e-66	-0.553343	0.809	0.866	6.9123e-62
MAP3K8	2.25342e-87	-0.560827	0.137	0.32	6.22102e-83
PRELID1	2.26578e-97	-0.562264	0.735	0.848	6.25513e-93
ICAM1	1.03763e-73	-0.566982	0.153	0.32	2.86458e-69
NDUFA13	2.77113e-90	-0.572112	0.371	0.561	7.65026e-86
NFKBID	7.14987e-97	-0.579086	0.111	0.292	1.97386e-92
RELB	2.75323e-83	-0.607504	0.223	0.409	7.60085e-79
MT-ND2	2.76477e-250	-0.627059	0.983	0.993	7.63269e-246
KLF10	2.29324e-65	-0.636721	0.356	0.51	6.33094e-61
PCBP2	9.38074e-146	-0.638814	0.81	0.882	2.58974e-141
ODF3B	1.16974e-100	-0.652409	0.393	0.594	3.22931e-96
SLC2A3	1.02714e-62	-0.653058	0.336	0.495	2.83561e-58
TUBA1A	1.1324e-62	-0.658945	0.543	0.661	3.12622e-58
CCNL1	2.64612e-91	-0.660779	0.51	0.662	7.30515e-87
BCL2A1	8.63433e-86	-0.661464	0.244	0.448	2.38368e-81
UBE2J1	6.35719e-107	-0.661663	0.223	0.442	1.75503e-102
CDKN2D	1.12097e-97	-0.665265	0.276	0.482	3.09467e-93
MT-CO3	0	-0.669361	0.998	0.995	0
RAB5C	1.5073e-125	-0.675176	0.329	0.564	4.16122e-121
MT-CO2	0	-0.675819	0.999	0.998	0
MIDN	1.26659e-98	-0.682075	0.291	0.49	3.49666e-94
MT-ND1	0	-0.692428	0.996	0.994	0
APOBEC3A	1.53302e-51	-0.698517	0.243	0.388	4.23222e-47
AC007952.4	2.96514e-219	-0.718685	0.046	0.298	8.18586e-215
RETN	1.59678e-90	-0.721046	0.488	0.673	4.40823e-86
MRPS24	9.73864e-174	-0.729137	0.143	0.413	2.68855e-169
PLK3	2.66323e-195	-0.734332	0.057	0.298	7.35238e-191
NINJ1	5.66129e-106	-0.739419	0.444	0.637	1.56291e-101
SGK1	4.2023e-79	-0.746143	0.269	0.449	1.16013e-74
MT2A	2.52491e-23	-0.751247	0.542	0.602	6.97052e-19
CTSD	9.94847e-133	-0.754674	0.647	0.801	2.74647e-128
PIM3	2.73357e-143	-0.762191	0.155	0.396	7.54657e-139
MT-ND3	0	-0.781106	0.992	0.987	0
NEAT1	1.71572e-210	-0.788216	0.973	0.977	4.73659e-206
JUND	2.63942e-122	-0.794525	0.556	0.747	7.28665e-118
IRF1	1.4763e-76	-0.799589	0.66	0.764	4.07563e-72
LY6E	3.04563e-71	-0.80907	0.478	0.613	8.40808e-67
SAT1	1.22933e-173	-0.809256	0.964	0.96	3.3938e-169
WDR74	1.68552e-189	-0.828672	0.119	0.392	4.65321e-185
MAFB	2.75034e-80	-0.830629	0.345	0.52	7.59288e-76
MCL1	6.07837e-172	-0.84179	0.754	0.867	1.67806e-167
PTCH2	0	-0.867819	0.005	0.277	0
RHOB	1.03725e-119	-0.910627	0.191	0.411	2.86353e-115
TSC22D3	2.26866e-131	-0.913925	0.57	0.74	6.26309e-127
C12orf57	9.10086e-178	-0.918954	0.138	0.41	2.51248e-173
PER1	9.07247e-242	-0.923405	0.075	0.365	2.50464e-237
RPS17	1.0976e-238	-0.937443	0.49	0.748	3.03014e-234
CSNK2B	1.1268e-252	-0.945497	0.224	0.578	3.11075e-248
AC245014.3	0	-0.955829	0.015	0.296	0
GADD45B	1.72499e-154	-0.963028	0.205	0.458	4.76217e-150
SOD2	3.39878e-153	-0.977458	0.554	0.735	9.38302e-149
KLF4	4.67108e-196	-0.983678	0.275	0.57	1.28955e-191
FTH1	0	-1.00529	0.999	1	0
CDKN1A	2.12522e-252	-1.07614	0.07	0.363	5.86709e-248
ID2	4.67581e-153	-1.1075	0.177	0.42	1.29085e-148
TNF	1.22642e-294	-1.12528	0.019	0.288	3.38578e-290
IER3	1.27217e-199	-1.17467	0.297	0.581	3.51208e-195
NME2	0	-1.20762	0.58	0.846	0
NBPF26	5.30736e-239	-1.24137	0.304	0.608	1.4652e-234
CD83	0	-1.35121	0.033	0.447	0
NAMPT	3.0102e-294	-1.37759	0.299	0.662	8.31025e-290
TRAPPC5	0	-1.48301	0.165	0.685	0
FOS	0	-1.50926	0.838	0.96	0
NFKBIZ	0	-1.57092	0.295	0.657	0
RPL17	0	-1.59056	0.823	0.931	0
CXCL8	0	-1.59306	0.006	0.307	0
ARPC1B	0	-1.65362	0.748	0.938	0
KLF6	0	-1.69786	0.67	0.889	0
ZFP36	0	-1.70983	0.676	0.909	0
JUNB	0	-1.71546	0.69	0.942	0
IL1B	2.67173e-299	-1.76236	0.074	0.402	7.37586e-295
ATP2B1-AS1	0	-1.87548	0.156	0.691	0
RNASEK	0	-1.89558	0.323	0.868	0
TNFAIP3	0	-1.97731	0.15	0.617	0
PPP1R15A	0	-2.00596	0.292	0.776	0
CRIP1	8.76145e-303	-2.07237	0.444	0.725	2.41877e-298
DUSP1	0	-2.23483	0.661	0.953	0
EEF1G	0	-2.26496	0.065	0.753	0
FOSB	0	-2.28759	0.032	0.651	0
CCL3L1	0	-2.28956	0.019	0.408	0
MT-ATP8	0	-2.37111	0.365	0.86	0
G0S2	0	-2.54805	0.007	0.337	0
IER2	0	-2.66336	0.497	0.926	0
NFKBIA	0	-3.12271	0.576	0.92	0
CCL3	0	-3.21271	0.014	0.484	0
JUN	0	-3.32243	0.052	0.738	0

## Sheet: CD16+ Mnocytes (2V7  VS BV) 
Supplementary Table 4. Differentially expressed genes in cell types
Upregulated in 2V7 group (avg_log2FC>=0.4 and p_val_adj <0.05)
	p_val	avg_log2FC	pct.1	pct.2	p_val_adj
MTRNR2L12	6.05082e-126	5.93375	1	0.021	1.67045e-121
AL138963.3	7.92247e-39	1.50908	0.456	0.021	2.18716e-34
GIMAP7	1.0038e-59	1.48125	0.851	0.284	2.77118e-55
RPL41	3.11029e-70	1.33748	1	0.997	8.58658e-66
MNDA	1.20468e-46	1.25982	0.944	0.652	3.32575e-42
NAPSA	8.21701e-64	1.24216	0.642	0.015	2.26847e-59
RPS4Y1	4.5381e-43	1.16575	0.882	0.265	1.25283e-38
HLA-DQA2	6.04324e-27	1.14468	0.572	0.174	1.66836e-22
CYBB	2.45717e-53	1.1436	0.994	0.866	6.78351e-49
PTPRC	7.04506e-75	1.13511	0.997	0.945	1.94493e-70
LYZ	7.87992e-32	1.11194	0.994	0.89	2.17541e-27
CX3CR1	2.61903e-25	1.02764	0.834	0.527	7.23035e-21
HSPA8	1.78868e-43	1.00541	0.975	0.875	4.938e-39
ZNF217	1.38579e-35	1.00531	0.648	0.195	3.82576e-31
IGSF6	3.63724e-39	1.00132	0.944	0.72	1.00413e-34
FGL2	1.42686e-50	1.00083	0.989	0.875	3.93913e-46
GIMAP8	3.61637e-38	0.993129	0.654	0.174	9.98372e-34
DUSP6	1.52221e-37	0.962251	0.938	0.564	4.20237e-33
P2RY13	5.72294e-31	0.944744	0.611	0.189	1.57993e-26
RIPOR2	4.69764e-32	0.898409	0.907	0.659	1.29688e-27
GIMAP4	5.03292e-33	0.882162	0.901	0.588	1.38944e-28
KIAA1551	7.06383e-25	0.86604	0.597	0.226	1.95011e-20
LTA4H	1.53818e-19	0.864795	0.91	0.716	4.24645e-15
LCP1	4.26903e-46	0.861353	0.992	0.951	1.17855e-41
NBPF14	5.83766e-24	0.839141	0.806	0.503	1.6116e-19
VPS13C	7.43797e-25	0.837681	0.769	0.409	2.0534e-20
HSP90AA1	1.57994e-28	0.819548	0.975	0.851	4.36175e-24
CASP1	1.78833e-31	0.798944	0.966	0.774	4.93705e-27
RPS26	9.1139e-33	0.798689	0.997	0.979	2.51608e-28
CLEC12A	9.33724e-26	0.796376	0.899	0.558	2.57773e-21
LINC02432	9.6978e-19	0.79484	0.637	0.32	2.67727e-14
UTRN	8.38101e-26	0.792973	0.904	0.652	2.31374e-21
TMEM176B	1.11449e-21	0.787895	0.859	0.595	3.07676e-17
RPS20	1.07633e-34	0.78259	0.975	0.869	2.97142e-30
LPAR6	1.75484e-22	0.768853	0.538	0.177	4.84457e-18
NBPF10	2.8796e-25	0.767262	0.561	0.177	7.9497e-21
CALM2	3.47355e-33	0.758003	0.977	0.893	9.58944e-29
JAML	1.56917e-21	0.757673	0.803	0.466	4.33201e-17
GLIPR1	7.09345e-24	0.756961	0.921	0.674	1.95829e-19
SETX	1.71492e-24	0.756892	0.761	0.366	4.73439e-20
CTSS	3.13604e-56	0.753617	1	0.997	8.65767e-52
CDKN1C	2.35333e-07	0.747089	0.803	0.704	0.00649684
MPEG1	2.34072e-24	0.735327	0.921	0.659	6.46202e-20
SAMHD1	2.43493e-30	0.729482	0.975	0.826	6.72212e-26
RPL7	4.93443e-39	0.726343	0.994	0.957	1.36225e-34
CD48	1.86475e-31	0.726086	0.989	0.909	5.14801e-27
XRCC5	6.55585e-24	0.72571	0.837	0.585	1.80987e-19
MT-ND6	7.89441e-17	0.722593	0.831	0.561	2.17941e-12
TXNIP	3.34608e-25	0.722426	0.992	0.948	9.23754e-21
PRDX1	3.53627e-20	0.718291	0.868	0.634	9.76258e-16
HLA-DRA	3.46293e-26	0.711097	0.997	0.97	9.56011e-22
ANXA2	2.06952e-24	0.701754	0.969	0.887	5.71333e-20
GPR65	1.01909e-17	0.700396	0.631	0.317	2.81341e-13
ADK	2.36751e-22	0.697335	0.586	0.229	6.53597e-18
PECAM1	1.63102e-18	0.695922	0.941	0.854	4.50277e-14
ARL6IP5	3.3755e-24	0.694768	0.963	0.82	9.31876e-20
HSPD1	7.11572e-21	0.69377	0.67	0.335	1.96444e-16
FCGR3A	9.39661e-23	0.687621	0.946	0.976	2.59412e-18
HNRNPA2B1	3.10982e-34	0.683796	0.989	0.939	8.58529e-30
IFNGR1	4.21166e-20	0.681544	0.707	0.354	1.16271e-15
TLR1	3.78341e-20	0.677711	0.462	0.14	1.04449e-15
RPL23	1.75344e-29	0.670973	0.994	0.921	4.84073e-25
CAPZA1	2.34643e-21	0.669789	0.876	0.61	6.4778e-17
MDH1	2.98439e-23	0.667787	0.614	0.241	8.239e-19
TAF10	1.5949e-12	0.667227	0.608	0.387	4.40304e-08
MT-ND5	1.69404e-28	0.66578	0.997	0.957	4.67673e-24
VPS35	3.82957e-23	0.659286	0.876	0.558	1.05723e-18
ITGA4	1.48628e-18	0.656277	0.899	0.695	4.10318e-14
AOAH	3.13481e-19	0.655899	0.715	0.378	8.65428e-15
ADA2	1.93486e-17	0.640159	0.851	0.601	5.34156e-13
HLA-DRB5	1.66975e-14	0.638765	0.944	0.912	4.60967e-10
CCT5	5.34621e-19	0.636909	0.831	0.527	1.47593e-14
CPVL	3.63818e-12	0.634521	0.766	0.579	1.00439e-07
IFI16	5.17185e-17	0.634065	0.735	0.402	1.42779e-12
ATP5F1A	8.36982e-21	0.633541	0.89	0.649	2.31066e-16
ATM	2.6553e-17	0.630221	0.654	0.332	7.33049e-13
CD53	1.52392e-18	0.629251	0.901	0.668	4.20709e-14
FGD2	1.39961e-16	0.621555	0.701	0.418	3.8639e-12
NCL	5.02064e-19	0.620705	0.896	0.686	1.38605e-14
TBXAS1	1.85675e-20	0.618616	0.913	0.668	5.12594e-16
CLTC	1.76383e-19	0.617934	0.656	0.287	4.86941e-15
PARP4	1.614e-21	0.617386	0.577	0.207	4.45577e-17
HSPA1A	1.05839e-15	0.61586	0.546	0.244	2.92191e-11
MT-ATP6	1.23052e-23	0.613468	1	0.97	3.39709e-19
SDCBP	4.97524e-19	0.610462	0.87	0.588	1.37351e-14
NPM1	1.47988e-19	0.606483	0.93	0.707	4.08551e-15
CDC5L	6.02544e-19	0.601758	0.535	0.201	1.66344e-14
GCA	3.21964e-16	0.599414	0.651	0.341	8.88847e-12
IRF2	5.12577e-18	0.59911	0.687	0.36	1.41507e-13
FKBP15	5.02254e-14	0.599034	0.634	0.369	1.38657e-09
G3BP1	1.35089e-17	0.597939	0.49	0.18	3.7294e-13
2022-09-07	1.2053e-18	0.591799	0.851	0.546	3.32748e-14
LFNG	8.20479e-14	0.590937	0.586	0.332	2.2651e-09
CLEC4F	6.85926e-21	0.590902	0.33	0.043	1.89364e-16
ACTR2	5.05835e-21	0.589658	0.963	0.817	1.39646e-16
HSP90AB1	1.56546e-15	0.586384	0.949	0.838	4.32175e-11
PNPLA8	2.6351e-17	0.584624	0.487	0.18	7.27472e-13
DYNLL1	5.35843e-17	0.584134	0.845	0.595	1.4793e-12
CDC42	1.20872e-29	0.584045	0.986	0.924	3.33692e-25
RECQL	9.2463e-19	0.580104	0.552	0.204	2.55263e-14
DDX17	5.56669e-18	0.578293	0.862	0.588	1.5368e-13
CD46	1.50208e-19	0.577544	0.744	0.384	4.1468e-15
NBPF19	3.5657e-17	0.573607	0.659	0.335	9.84383e-13
N4BP2L2	1.19875e-13	0.572406	0.766	0.479	3.30939e-09
OGFRL1	1.44989e-13	0.571343	0.566	0.299	4.00272e-09
C3AR1	9.41287e-14	0.570047	0.555	0.271	2.59861e-09
TLR2	1.0892e-15	0.569523	0.575	0.28	3.00694e-11
DPYD	3.38326e-18	0.568504	0.656	0.308	9.34017e-14
AC090559.1	1.89141e-16	0.567404	0.693	0.393	5.22162e-12
PPIA	2.45351e-28	0.566802	0.997	0.976	6.77341e-24
NCOA4	1.13627e-16	0.564758	0.848	0.573	3.13691e-12
NCKAP1L	4.7433e-19	0.563354	0.865	0.595	1.30948e-14
ATP6V1B2	3.09053e-15	0.56179	0.682	0.381	8.53203e-11
RPL9	2.20492e-29	0.561071	0.994	0.991	6.08713e-25
RPL38	3.99839e-28	0.560522	0.994	0.951	1.10383e-23
RBM25	8.60061e-14	0.553595	0.792	0.552	2.37437e-09
ARHGAP25	9.43459e-16	0.54886	0.515	0.22	2.60461e-11
EIF3A	3.92304e-17	0.54779	0.859	0.582	1.08303e-12
YWHAE	1.79212e-16	0.5464	0.735	0.424	4.94751e-12
ATP5F1B	4.75222e-20	0.545048	0.935	0.793	1.31195e-15
MYL12B	5.0448e-21	0.543108	0.975	0.896	1.39272e-16
SCLT1	3.27583e-15	0.541694	0.648	0.341	9.04358e-11
SSB	9.54051e-16	0.540639	0.676	0.381	2.63385e-11
TLR8	4.79714e-17	0.540158	0.386	0.107	1.32435e-12
RPL27	1.74637e-24	0.539737	1	0.976	4.82122e-20
VPS4B	3.71223e-14	0.538923	0.608	0.317	1.02484e-09
TANK	4.55162e-13	0.537512	0.563	0.308	1.25657e-08
TNFSF10	7.61585e-11	0.53573	0.87	0.741	2.10251e-06
PRKDC	5.66399e-14	0.535169	0.538	0.259	1.56366e-09
ADGRE2	1.05089e-12	0.533616	0.811	0.598	2.90119e-08
SAMD9L	2.05053e-10	0.530928	0.473	0.238	5.66091e-06
RPL36A	3.57525e-19	0.530335	0.986	0.951	9.87019e-15
MS4A7	5.82985e-12	0.529722	0.958	0.896	1.60945e-07
EIF4B	3.44897e-15	0.529432	0.89	0.649	9.52158e-11
BTK	2.27716e-13	0.529321	0.713	0.445	6.28656e-09
RPL31	3.9242e-21	0.529163	0.986	0.945	1.08335e-16
TM9SF2	4.21169e-15	0.525924	0.738	0.436	1.16272e-10
AHNAK	1.98832e-14	0.525293	0.966	0.835	5.48916e-10
DAPP1	3.33268e-14	0.524288	0.541	0.256	9.20052e-10
PIAS1	4.75716e-14	0.523505	0.594	0.302	1.31331e-09
RERE	1.03384e-11	0.52191	0.493	0.241	2.85413e-07
SSR3	6.63093e-16	0.52101	0.808	0.549	1.8306e-11
PLXNC1	1.19595e-11	0.52047	0.614	0.384	3.30165e-07
RPL13A	8.22629e-26	0.520069	0.997	0.976	2.27103e-21
CD164	3.74583e-13	0.519753	0.761	0.5	1.03411e-08
PRRC2C	6.06016e-15	0.519457	0.876	0.649	1.67303e-10
RPS6	8.32978e-32	0.517697	0.994	0.997	2.2996e-27
MSN	3.88267e-17	0.515683	0.989	0.927	1.07189e-12
FPR1	1.94387e-09	0.515574	0.715	0.509	5.36644e-05
LRRK2	2.96845e-12	0.511697	0.656	0.381	8.19501e-08
TNFAIP8L2	3.76199e-16	0.508933	0.527	0.216	1.03857e-11
RPL21	4.12828e-35	0.507121	1	1	1.1397e-30
POLR2B	3.87553e-15	0.506249	0.487	0.198	1.06992e-10
SERINC3	9.72811e-12	0.505087	0.515	0.28	2.68564e-07
HSP90B1	1.62609e-10	0.504768	0.769	0.607	4.48915e-06
TRIM38	5.79009e-14	0.503129	0.654	0.354	1.59847e-09
WASHC4	1.55974e-10	0.502229	0.676	0.442	4.30598e-06
CHD8	7.81019e-11	0.502115	0.403	0.186	2.15616e-06
BPTF	2.80479e-13	0.500768	0.625	0.32	7.74318e-09
MBNL1	1.73315e-17	0.498738	0.961	0.793	4.78471e-13
EIF3M	9.8967e-14	0.498091	0.828	0.549	2.73218e-09
CD36	2.00772e-10	0.49798	0.366	0.149	5.54271e-06
LIPA	1.68762e-11	0.497073	0.628	0.369	4.659e-07
LNPEP	4.27763e-13	0.497039	0.727	0.476	1.18092e-08
TLR4	2.18732e-14	0.495175	0.507	0.22	6.03853e-10
EPRS	1.16397e-14	0.4936	0.513	0.21	3.21337e-10
SLC16A7	7.97937e-13	0.492938	0.425	0.168	2.20287e-08
VCAN	1.07838e-06	0.492491	0.403	0.216	0.0297708
CCPG1	1.70566e-10	0.492086	0.552	0.314	4.70883e-06
SET	5.71616e-12	0.491346	0.803	0.57	1.57806e-07
ATP5PB	5.10821e-14	0.488904	0.899	0.692	1.41022e-09
NUMB	1.92097e-12	0.487602	0.685	0.415	5.30323e-08
LUC7L3	3.63578e-11	0.487377	0.654	0.384	1.00373e-06
RPS3A	8.04547e-29	0.487037	1	1	2.22111e-24
EPS15	1.10796e-14	0.486235	0.538	0.244	3.05875e-10
EIF2S1	1.02656e-14	0.484905	0.408	0.14	2.83403e-10
MACF1	7.17302e-10	0.484117	0.651	0.405	1.98026e-05
ZC3H13	2.75026e-12	0.482393	0.594	0.305	7.59263e-08
DOCK10	7.0597e-14	0.481606	0.476	0.192	1.94897e-09
STX7	1.20374e-12	0.480311	0.67	0.378	3.32315e-08
RPL4	2.21518e-20	0.479909	0.997	0.982	6.11545e-16
HLA-DPA1	7.57802e-20	0.479745	1	0.991	2.09206e-15
TXNRD1	7.78902e-14	0.479242	0.383	0.128	2.15031e-09
SMAP2	4.9055e-11	0.478637	0.845	0.68	1.35426e-06
PRDX3	9.3375e-14	0.477975	0.634	0.357	2.5778e-09
CAPZA2	2.51824e-13	0.47753	0.885	0.646	6.95211e-09
CHORDC1	4.76873e-14	0.477142	0.377	0.122	1.3165e-09
ATP5F1C	5.11693e-11	0.476858	0.825	0.619	1.41263e-06
SNX6	1.46075e-13	0.475161	0.78	0.524	4.0327e-09
CCT2	6.9e-13	0.473261	0.566	0.277	1.90488e-08
TOP1	1.7089e-12	0.47282	0.608	0.317	4.71775e-08
XRN2	2.18314e-11	0.472305	0.721	0.473	6.02699e-07
IFIT2	1.51682e-09	0.47182	0.448	0.229	4.18748e-05
EIF1AY	2.92992e-19	0.47104	0.313	0.04	8.08864e-15
MAT2A	3.16469e-14	0.470991	0.482	0.195	8.73675e-10
CARD16	5.28794e-14	0.470787	0.961	0.878	1.45984e-09
WSB1	1.26224e-12	0.468461	0.882	0.704	3.48468e-08
BOD1L1	8.63527e-10	0.467439	0.631	0.396	2.38394e-05
CAP1	1.07949e-16	0.466485	0.977	0.921	2.98014e-12
CNTRL	2.41934e-10	0.465721	0.487	0.253	6.67908e-06
SON	1.44789e-14	0.465177	0.944	0.787	3.9972e-10
VMP1	4.34052e-10	0.464516	0.814	0.598	1.19829e-05
SERINC1	7.84345e-10	0.463454	0.623	0.402	2.16534e-05
ZRANB2	2.71822e-11	0.462486	0.592	0.32	7.5042e-07
PPIG	3.59792e-09	0.460944	0.662	0.433	9.93278e-05
CCT8	3.83872e-14	0.46072	0.746	0.454	1.05976e-09
PPIP5K2	3.46917e-13	0.459269	0.515	0.238	9.57734e-09
MCTP1	1.65822e-10	0.457273	0.608	0.332	4.57784e-06
EPB41L3	9.01026e-10	0.455567	0.468	0.25	2.48746e-05
CPNE3	1.35863e-11	0.455165	0.634	0.366	3.75078e-07
DYNLT1	5.33249e-11	0.455156	0.665	0.433	1.47214e-06
SDHD	1.75202e-10	0.453223	0.58	0.351	4.8368e-06
SCAF11	1.85998e-11	0.450171	0.803	0.567	5.13483e-07
SAMD9	1.92752e-09	0.450169	0.448	0.235	5.32129e-05
CHD9	6.41947e-12	0.449995	0.589	0.302	1.77222e-07
SMU1	4.5782e-12	0.449877	0.425	0.174	1.2639e-07
SCIMP	1.98803e-10	0.449812	0.78	0.579	5.48835e-06
SMG1	9.61525e-13	0.448675	0.577	0.274	2.65448e-08
IQGAP2	5.23125e-10	0.448462	0.473	0.253	1.44419e-05
PHF3	3.80414e-10	0.446227	0.634	0.375	1.05021e-05
LYST	9.1437e-13	0.445761	0.935	0.845	2.5243e-08
WDR11	4.03247e-09	0.445152	0.501	0.274	0.000111324
PNN	6.47516e-12	0.444693	0.6	0.323	1.7876e-07
IPO7	2.80127e-13	0.444174	0.4	0.146	7.73348e-09
ANKRD44	2.3948e-11	0.442203	0.741	0.448	6.61131e-07
RAD21	3.64559e-08	0.442115	0.623	0.393	0.00100644
HIST1H4C	1.90164e-12	0.441506	0.454	0.192	5.24986e-08
DDX5	3.28146e-13	0.441473	0.989	0.93	9.05913e-09
EIF2S3	1.91562e-08	0.441324	0.755	0.579	0.000528844
TUT7	2.89064e-09	0.440746	0.608	0.378	7.9802e-05
SULF2	4.97331e-08	0.438577	0.414	0.223	0.00137298
HIST2H2AC	3.29159e-11	0.438417	0.344	0.125	9.0871e-07
LARS	1.49385e-11	0.43613	0.414	0.18	4.12406e-07
CD86	3.27341e-10	0.435927	0.704	0.482	9.0369e-06
EIF4G2	1.45679e-12	0.43563	0.924	0.759	4.02177e-08
MAP4	4.2639e-11	0.435554	0.496	0.244	1.17714e-06
DDX18	2.03121e-14	0.434967	0.679	0.369	5.60756e-10
SHTN1	6.15003e-11	0.434421	0.389	0.162	1.69784e-06
SLA	6.20902e-11	0.432816	0.473	0.229	1.71412e-06
STAG2	1.58193e-08	0.43188	0.623	0.424	0.000436723
RPS11	1.22262e-15	0.431738	0.997	0.963	3.37529e-11
HIPK3	1.04188e-09	0.431645	0.51	0.28	2.87631e-05
2022-03-01	2.46396e-08	0.430996	0.662	0.479	0.000680225
TRAF3IP3	7.46371e-11	0.430964	0.769	0.509	2.06051e-06
ATP6V1A	2.73809e-12	0.430623	0.397	0.159	7.55905e-08
SELENOF	2.07273e-09	0.430224	0.656	0.454	5.72217e-05
NCF2	9.21799e-12	0.429763	0.938	0.796	2.54481e-07
GLRX	8.65217e-09	0.429676	0.837	0.622	0.00023886
COX7B	1.67378e-12	0.429653	0.93	0.793	4.62081e-08
ATRX	1.42402e-09	0.429392	0.659	0.424	3.93129e-05
RGS18	1.47667e-12	0.428721	0.572	0.296	4.07664e-08
TMSB4X	2.53225e-24	0.428554	1	1	6.99078e-20
TUBA1B	2.70005e-07	0.428301	0.932	0.899	0.00745403
C14orf119	9.56541e-15	0.427346	0.38	0.116	2.64072e-10
TTC14	3.26784e-12	0.424952	0.408	0.162	9.02151e-08
TRIP12	1.11557e-10	0.424592	0.566	0.317	3.07975e-06
HADHA	1.24277e-10	0.422781	0.87	0.695	3.43091e-06
PSMA3	1.5726e-12	0.421704	0.558	0.277	4.34148e-08
UBE4A	1.67034e-12	0.421453	0.406	0.152	4.61131e-08
EIF2A	2.11403e-11	0.421162	0.575	0.302	5.83619e-07
RSRP1	3.90924e-12	0.4208	0.817	0.582	1.07922e-07
SLC20A1	1.88989e-10	0.419951	0.375	0.155	5.21741e-06
DDX60L	2.65426e-10	0.419908	0.462	0.226	7.32762e-06
KDM5A	2.94997e-09	0.418694	0.546	0.32	8.14398e-05
RBM6	2.00979e-11	0.417847	0.4	0.165	5.54842e-07
LPCAT2	5.92682e-10	0.416697	0.482	0.253	1.63622e-05
ERBIN	5.60059e-11	0.414848	0.561	0.296	1.54615e-06
HSPH1	3.84299e-09	0.414361	0.456	0.241	0.000106093
NOTCH2	1.81735e-08	0.414019	0.769	0.564	0.000501717
TMBIM6	1.40621e-11	0.413332	0.932	0.799	3.88211e-07
MT-CO1	1.39835e-17	0.412675	1	0.991	3.86043e-13
DICER1	4.44103e-11	0.412604	0.606	0.36	1.22604e-06
CLEC4A	1.06647e-08	0.41116	0.608	0.351	0.00029442
TET2	8.5558e-10	0.411138	0.572	0.329	2.362e-05
ZNF638	2.66718e-10	0.411122	0.499	0.262	7.36329e-06
CTNND1	7.80732e-10	0.41102	0.341	0.137	2.15537e-05
ACTR3	2.5285e-11	0.410556	0.932	0.759	6.98043e-07
RAB8B	6.41244e-10	0.410341	0.476	0.235	1.77028e-05
CCDC88A	5.92894e-08	0.408881	0.679	0.494	0.0016368
VCL	1.49779e-08	0.408435	0.549	0.341	0.000413496
DDX46	8.99439e-10	0.405994	0.715	0.454	2.48308e-05
ADGRE3	3.17211e-14	0.405857	0.346	0.098	8.75724e-10
ARPC5	2.86875e-12	0.405525	0.969	0.896	7.91975e-08
MEF2C	1.71989e-08	0.405503	0.721	0.491	0.00047481
THRAP3	8.6096e-10	0.405409	0.693	0.463	2.37685e-05
HNRNPD	1.56695e-08	0.405325	0.597	0.381	0.000432588
LAMP2	4.7384e-08	0.402586	0.487	0.29	0.00130813
SLFN5	1.79809e-08	0.402119	0.372	0.18	0.000496398
PSMC6	5.733e-10	0.402085	0.442	0.213	1.58271e-05
RIF1	1.48833e-11	0.401947	0.349	0.125	4.10883e-07
SDAD1	1.51207e-11	0.401078	0.386	0.146	4.17437e-07
CEP350	3.00347e-08	0.400844	0.552	0.332	0.000829168
ATF7IP	3.37295e-09	0.400459	0.417	0.207	9.3117e-05
BIRC6	8.33285e-09	0.400378	0.487	0.274	0.000230045
HERC4	6.17221e-10	0.400313	0.301	0.107	1.70396e-05
TNIP2	2.22641e-07	-0.40034	0.132	0.274	0.00614645
YPEL2	2.19238e-07	-0.40041	0.296	0.476	0.00605249
EHD4	6.22037e-09	-0.402222	0.121	0.29	0.000171726
RPP21	6.39201e-09	-0.402847	0.107	0.274	0.000176464
GADD45GIP1	1.91435e-07	-0.403003	0.223	0.384	0.00528493
GAA	1.66452e-07	-0.403992	0.299	0.463	0.00459524
POLR2E	2.79964e-07	-0.405923	0.47	0.613	0.00772898
MAN2B1	1.41303e-07	-0.406511	0.352	0.524	0.00390094
GRK2	8.88653e-08	-0.410696	0.623	0.75	0.0024533
TADA3	3.39505e-07	-0.411975	0.394	0.527	0.00937272
COX5A	1.15393e-07	-0.41382	0.752	0.832	0.00318565
SLC25A25	2.54785e-09	-0.4139	0.099	0.262	7.03385e-05
ADI1	1.85411e-07	-0.413986	0.265	0.418	0.00511865
PLXNB2	6.92933e-08	-0.415222	0.569	0.671	0.00191298
CALML4	2.55869e-07	-0.415533	0.18	0.326	0.00706377
MXD1	1.09259e-06	-0.41672	0.141	0.274	0.0301631
SNX9	2.70391e-07	-0.419108	0.169	0.317	0.00746467
UBXN1	1.26089e-09	-0.42065	0.772	0.854	3.48094e-05
ECH1	4.14341e-08	-0.421864	0.231	0.405	0.00114387
MCRIP1	1.00402e-07	-0.42235	0.324	0.466	0.00277181
HNRNPDL	4.11254e-08	-0.423236	0.814	0.875	0.00113535
SNRPB	3.88515e-08	-0.423999	0.583	0.695	0.00107257
C19orf66	6.90772e-08	-0.426631	0.169	0.326	0.00190701
RBM4	1.19845e-09	-0.427833	0.138	0.317	3.30857e-05
NAA10	1.28629e-07	-0.428153	0.223	0.375	0.00355107
HSF1	1.08178e-06	-0.428484	0.22	0.36	0.0298646
FAAP20	4.88421e-07	-0.429096	0.268	0.421	0.0134838
NAPRT	1.14972e-09	-0.429425	0.285	0.497	3.17402e-05
GABARAP	4.9878e-20	-0.432107	0.992	0.991	1.37698e-15
NDUFB10	6.22507e-07	-0.432207	0.501	0.631	0.0171856
CDK2AP2	4.39125e-09	-0.432307	0.408	0.591	0.000121229
ARHGAP45	1.38207e-10	-0.434204	0.352	0.567	3.81548e-06
AURKAIP1	1.41209e-09	-0.434297	0.538	0.659	3.89837e-05
MCOLN1	1.27244e-07	-0.434402	0.265	0.424	0.00351282
BID	5.33382e-09	-0.434649	0.78	0.848	0.000147251
C18orf32	1.35358e-08	-0.43512	0.299	0.47	0.000373682
TSC22D4	4.84542e-07	-0.435697	0.237	0.384	0.0133768
BSG	8.91402e-08	-0.437198	0.544	0.655	0.00246089
SNHG15	5.22858e-08	-0.438719	0.223	0.393	0.00144345
NAPA	1.6129e-07	-0.43935	0.49	0.616	0.00445273
PPP4C	5.02077e-10	-0.440486	0.465	0.646	1.38608e-05
RAB24	1.69141e-08	-0.441283	0.617	0.759	0.000466948
AGPAT2	4.81104e-09	-0.44155	0.166	0.348	0.000132818
CD302	7.25302e-08	-0.444197	0.504	0.634	0.00200234
FMNL1	1.09142e-08	-0.44426	0.67	0.759	0.000301309
ARHGAP4	9.81455e-10	-0.44542	0.504	0.72	2.7095e-05
AP1M1	2.88277e-07	-0.4457	0.301	0.463	0.00795846
RNF126	1.14123e-10	-0.446969	0.166	0.363	3.1506e-06
C20orf27	2.00335e-08	-0.447647	0.561	0.701	0.000553066
MFSD10	6.32691e-10	-0.448186	0.242	0.433	1.74667e-05
ATF3	1.48389e-10	-0.448614	0.096	0.28	4.09658e-06
ARF1	1.01099e-09	-0.448638	0.769	0.848	2.79103e-05
HES4	4.32823e-09	-0.450855	0.33	0.549	0.000119489
SSU72	1.55051e-07	-0.451889	0.462	0.585	0.00428049
GIMAP1	1.74675e-07	-0.451905	0.262	0.412	0.00482225
EIF4A1	3.03637e-07	-0.452277	0.49	0.598	0.0083825
C9orf16	6.00223e-10	-0.455658	0.49	0.659	1.65704e-05
OGFR	9.68779e-10	-0.458286	0.315	0.509	2.67451e-05
MGLL	7.31447e-07	-0.460778	0.166	0.314	0.020193
SNX18	1.41373e-06	-0.461661	0.476	0.579	0.0390288
FGR	5.21101e-12	-0.461785	0.882	0.924	1.4386e-07
EIF5A	3.32634e-08	-0.46408	0.53	0.668	0.000918304
FCN1	1.22834e-07	-0.464149	0.896	0.881	0.00339108
RASGRP2	7.58695e-09	-0.465451	0.468	0.628	0.000209453
ARRDC1	3.79495e-10	-0.468166	0.31	0.509	1.04767e-05
HNRNPA0	1.86571e-08	-0.469425	0.417	0.573	0.000515065
SAT1	7.5026e-12	-0.469508	0.994	0.985	2.07124e-07
TWF2	3.33076e-09	-0.470082	0.389	0.552	9.19523e-05
GPX4	3.57865e-10	-0.471636	0.8	0.875	9.87958e-06
RAB5IF	2.17637e-08	-0.472834	0.417	0.573	0.000600829
RIN3	4.14981e-10	-0.473745	0.555	0.72	1.14564e-05
PDLIM2	4.68133e-09	-0.474717	0.341	0.509	0.000129237
SLC25A6	1.73191e-19	-0.474825	0.977	0.985	4.78129e-15
RPS15	5.71018e-36	-0.47633	0.992	1	1.57641e-31
C7orf50	6.66416e-10	-0.476478	0.192	0.372	1.83978e-05
CYC1	4.93472e-10	-0.477471	0.389	0.579	1.36233e-05
RIPK2	6.38671e-07	-0.477601	0.2	0.341	0.0176318
ANXA11	1.23818e-11	-0.477879	0.42	0.634	3.41825e-07
MIIP	1.85454e-07	-0.4787	0.273	0.418	0.00511983
FAU	5.92509e-37	-0.479027	1	0.997	1.63574e-32
ARL4A	3.5358e-09	-0.479154	0.152	0.332	9.76128e-05
MT-ND3	2.10533e-20	-0.480652	0.997	0.982	5.81218e-16
MTCH1	2.79129e-08	-0.480824	0.352	0.524	0.00077059
SNX3	1.92065e-10	-0.483829	0.603	0.72	5.30235e-06
UQCRFS1	5.35369e-09	-0.487304	0.521	0.649	0.000147799
SYTL1	9.97992e-08	-0.490371	0.383	0.546	0.00275516
LYN	2.2823e-10	-0.491759	0.918	0.93	6.30075e-06
SIGIRR	5.86849e-11	-0.493241	0.268	0.476	1.62011e-06
FAM32A	5.52943e-08	-0.493967	0.513	0.625	0.00152651
RNF130	8.66014e-14	-0.497858	0.67	0.845	2.39081e-09
SSNA1	6.27272e-12	-0.499363	0.408	0.628	1.73171e-07
LAPTM5	2.18413e-19	-0.50035	0.977	0.985	6.02972e-15
PFKL	1.40297e-10	-0.500395	0.397	0.613	3.87319e-06
TYROBP	3.97217e-45	-0.501671	1	0.997	1.0966e-40
GYPC	2.8715e-10	-0.502629	0.155	0.341	7.92735e-06
CCND3	5.90784e-09	-0.504246	0.49	0.649	0.000163098
IFITM3	8.29868e-13	-0.505535	0.997	0.997	2.29102e-08
PPP1CA	6.83615e-15	-0.505553	0.806	0.905	1.88725e-10
TUBB4B	5.63651e-09	-0.505988	0.282	0.454	0.000155607
RABAC1	1.54472e-12	-0.50663	0.335	0.546	4.2645e-08
MIF	2.01335e-10	-0.50756	0.777	0.848	5.55825e-06
CAMK1	2.2648e-13	-0.508366	0.369	0.649	6.25244e-09
U2AF1	3.91218e-21	-0.510034	0.017	0.265	1.08004e-16
TMBIM4	1.70265e-10	-0.512829	0.468	0.637	4.7005e-06
NR1H2	1.408e-12	-0.516538	0.22	0.433	3.88706e-08
H3F3B	2.40781e-18	-0.517358	0.983	0.991	6.64725e-14
EIF3G	1.7802e-13	-0.519993	0.642	0.802	4.91461e-09
EIF4EBP1	1.64497e-11	-0.520805	0.349	0.552	4.54126e-07
UBE2V1	1.30954e-13	-0.521498	0.099	0.317	3.61525e-09
CLTB	1.63105e-12	-0.522388	0.31	0.54	4.50284e-08
TESC	3.66101e-08	-0.522415	0.468	0.625	0.00101069
CNPY3	2.48583e-13	-0.523031	0.749	0.826	6.86263e-09
SLC2A6	1.80879e-09	-0.523711	0.504	0.662	4.99352e-05
TCF25	5.07624e-10	-0.524129	0.645	0.741	1.4014e-05
LGALS9	8.31302e-14	-0.52486	0.772	0.86	2.29498e-09
CYBA	1.17062e-16	-0.529018	0.93	0.957	3.23174e-12
MAD1L1	5.29587e-08	-0.5291	0.245	0.396	0.00146203
RNH1	1.43934e-13	-0.53062	0.786	0.884	3.9736e-09
TMC6	4.24854e-10	-0.531511	0.386	0.582	1.17289e-05
VAMP5	2.37936e-10	-0.533023	0.715	0.802	6.56869e-06
PNPLA2	5.02924e-11	-0.536263	0.228	0.427	1.38842e-06
ARF5	3.61195e-11	-0.540689	0.558	0.723	9.97152e-07
JUND	8.77912e-10	-0.540773	0.473	0.637	2.42365e-05
FCGRT	1.8913e-10	-0.541699	0.668	0.787	5.22132e-06
CCNI	3.51856e-17	-0.542193	0.932	0.966	9.7137e-13
TMEM219	9.61943e-13	-0.543145	0.518	0.71	2.65564e-08
RHOF	2.62525e-10	-0.543763	0.324	0.509	7.24754e-06
COPE	2.32055e-13	-0.545857	0.583	0.741	6.40634e-09
YBX1	6.89945e-19	-0.54682	0.983	0.973	1.90473e-14
MAP2K3	3.25501e-11	-0.548708	0.439	0.631	8.9861e-07
ALKBH7	7.38572e-11	-0.552973	0.375	0.552	2.03897e-06
CSK	2.67203e-14	-0.553214	0.625	0.826	7.37668e-10
TKT	3.82306e-17	-0.554673	0.955	0.957	1.05543e-12
LILRB3	1.82466e-10	-0.554787	0.454	0.625	5.03734e-06
LTB	1.06351e-10	-0.555834	0.349	0.561	2.93603e-06
LSM7	1.537e-15	-0.559807	0.513	0.756	4.24321e-11
MCL1	2.32142e-09	-0.560112	0.648	0.747	6.40875e-05
MRPL41	7.2021e-13	-0.563636	0.363	0.582	1.98828e-08
ZDHHC1	1.18854e-11	-0.563815	0.189	0.399	3.2812e-07
RPL13	8.88117e-35	-0.564881	0.994	0.997	2.45183e-30
SF1	1.90606e-11	-0.565266	0.645	0.774	5.26207e-07
TNFRSF14	1.06112e-13	-0.567235	0.535	0.741	2.92944e-09
MAF1	4.9897e-12	-0.567393	0.251	0.448	1.37751e-07
C4orf48	1.00905e-12	-0.572749	0.577	0.729	2.78569e-08
MIEN1	2.64489e-15	-0.576684	0.403	0.634	7.30176e-11
ZNF524	2.288e-13	-0.57804	0.183	0.412	6.31647e-09
ARL6IP4	8.04032e-15	-0.581891	0.738	0.851	2.21969e-10
BAX	2.64355e-13	-0.585167	0.485	0.677	7.29806e-09
ARHGEF1	2.03708e-14	-0.585839	0.49	0.732	5.62377e-10
C11orf98	4.77679e-27	-0.588029	0.008	0.302	1.31873e-22
TMEM160	2.06552e-15	-0.593489	0.279	0.521	5.70229e-11
RILPL2	1.27764e-13	-0.593706	0.454	0.677	3.52719e-09
SHKBP1	3.00522e-12	-0.594251	0.408	0.598	8.29652e-08
CKB	2.27842e-07	-0.594929	0.304	0.463	0.00629003
MYO1G	9.3865e-17	-0.596532	0.69	0.866	2.59133e-12
RNF166	1.00515e-14	-0.597991	0.214	0.47	2.77491e-10
PSMB9	2.72487e-19	-0.598438	0.899	0.93	7.52255e-15
SERP1	8.35694e-21	-0.598523	0.907	0.963	2.3071e-16
LAMTOR1	3.89489e-14	-0.59935	0.575	0.738	1.07526e-09
TRIR	7.53712e-17	-0.600244	0.563	0.796	2.08077e-12
CSRNP1	2.55396e-16	-0.60274	0.11	0.357	7.05073e-12
CNN2	5.97836e-12	-0.603294	0.58	0.729	1.65045e-07
JTB	5.44886e-15	-0.604684	0.51	0.713	1.50427e-10
RAC1	5.38706e-21	-0.605656	0.839	0.921	1.48721e-16
TBCB	2.27284e-13	-0.605795	0.445	0.659	6.27462e-09
IFITM2	3.94602e-20	-0.60694	0.98	0.994	1.08938e-15
CTSD	3.35663e-12	-0.608679	0.318	0.537	9.26665e-08
CFP	1.71028e-16	-0.61189	0.645	0.878	4.72158e-12
ICAM1	2.08288e-10	-0.614528	0.104	0.28	5.75021e-06
ZYX	8.78051e-18	-0.616672	0.744	0.921	2.42404e-13
EEF1D	2.68648e-29	-0.621267	0.975	0.988	7.41656e-25
STX10	5.80224e-13	-0.635372	0.442	0.619	1.60182e-08
ARHGDIA	5.66475e-14	-0.636597	0.62	0.759	1.56387e-09
ACTB	1.15113e-26	-0.637137	1	1	3.17794e-22
PFKFB3	1.39742e-17	-0.638314	0.07	0.314	3.85786e-13
LIMD2	3.07365e-22	-0.640871	0.803	0.954	8.48543e-18
OAZ1	1.37904e-49	-0.642881	0.997	0.997	3.80713e-45
FKBP8	2.515e-18	-0.643308	0.439	0.726	6.94316e-14
ATP5F1D	7.91413e-21	-0.646766	0.696	0.866	2.18485e-16
VIM	7.53033e-26	-0.649525	0.983	1	2.0789e-21
EPN1	6.30922e-20	-0.650379	0.318	0.652	1.74179e-15
RELT	6.87724e-15	-0.651308	0.361	0.601	1.8986e-10
HLA-B	6.307e-34	-0.65701	0.997	0.997	1.74117e-29
HLA-E	1.52977e-28	-0.657925	0.966	0.988	4.22323e-24
SH3BP1	3.13246e-13	-0.663031	0.349	0.57	8.64777e-09
MCRIP2	4.44108e-20	-0.668076	0.115	0.396	1.22605e-15
NDUFA13	2.629e-18	-0.670262	0.507	0.726	7.25788e-14
IMPDH1	8.01944e-14	-0.671929	0.38	0.604	2.21393e-09
PIN1	2.29593e-16	-0.677097	0.234	0.494	6.33837e-12
MGAT1	4.22643e-20	-0.677202	0.49	0.756	1.16679e-15
DRAP1	3.03511e-24	-0.679574	0.842	0.927	8.37904e-20
NEAT1	8.32873e-14	-0.683101	0.986	0.951	2.29931e-09
PLAUR	6.72771e-11	-0.686924	0.521	0.652	1.85732e-06
NOP53	4.0807e-19	-0.688944	0.558	0.793	1.12656e-14
CALM3	1.1226e-18	-0.688956	0.631	0.79	3.09917e-14
UBE2J1	1.97822e-17	-0.691836	0.521	0.747	5.46126e-13
STXBP2	9.2284e-21	-0.692532	0.918	0.966	2.54768e-16
STK17B	1.57899e-14	-0.693276	0.654	0.811	4.35911e-10
PLK3	1.00056e-18	-0.694694	0.07	0.326	2.76223e-14
SCAND1	1.04108e-16	-0.701669	0.437	0.652	2.87411e-12
KLF3	1.2201e-15	-0.702423	0.566	0.765	3.36834e-11
MAPKAPK3	4.1999e-20	-0.703271	0.639	0.805	1.15947e-15
STX11	1.77554e-16	-0.70355	0.485	0.71	4.90172e-12
UBE2D2	3.23526e-18	-0.703953	0.459	0.716	8.93158e-14
MARCKSL1	1.24574e-11	-0.705884	0.301	0.512	3.43911e-07
HOTAIRM1	1.05956e-15	-0.706532	0.366	0.604	2.92513e-11
POLD4	2.95422e-18	-0.711124	0.53	0.79	8.15572e-14
PIM3	2.0116e-17	-0.713961	0.09	0.338	5.55344e-13
VASP	5.56361e-24	-0.718177	0.811	0.921	1.53595e-19
CORO1A	3.59271e-32	-0.718714	0.941	0.988	9.91839e-28
CHCHD10	1.99269e-20	-0.720576	0.6	0.805	5.50121e-16
BTG1	2.91449e-15	-0.723044	0.766	0.826	8.04604e-11
MRPS24	2.79666e-23	-0.732513	0.149	0.473	7.72074e-19
SMDT1	2.07608e-22	-0.734508	0.546	0.78	5.73144e-18
TCIRG1	4.67626e-21	-0.742897	0.58	0.863	1.29098e-16
EMP3	1.30439e-25	-0.745093	0.949	0.976	3.60103e-21
IFNGR2	1.0221e-21	-0.755463	0.606	0.829	2.82172e-17
PYCARD	7.85151e-30	-0.756107	0.851	0.942	2.16757e-25
MAP3K8	6.48779e-17	-0.771547	0.327	0.582	1.79108e-12
XIST	1.90524e-25	-0.773749	0.062	0.402	5.25978e-21
ARRB2	1.03049e-28	-0.780194	0.772	0.933	2.84488e-24
FLNA	1.10048e-24	-0.782964	0.783	0.918	3.0381e-20
RPS17	3.9723e-22	-0.794696	0.594	0.796	1.09663e-17
SYNGR2	1.88358e-25	-0.794846	0.713	0.884	5.20001e-21
RHOG	9.25821e-34	-0.802611	0.901	0.951	2.55591e-29
RALY	1.86538e-23	-0.806681	0.375	0.674	5.14976e-19
RNASET2	2.32261e-32	-0.813172	0.817	0.957	6.41202e-28
RGS19	1.33967e-27	-0.813745	0.625	0.872	3.69843e-23
MIDN	1.66271e-17	-0.814747	0.448	0.655	4.59025e-13
CIRBP	4.65129e-21	-0.820655	0.69	0.835	1.28408e-16
TYMP	1.99806e-27	-0.822199	0.794	0.957	5.51603e-23
CCDC85B	6.52965e-24	-0.822887	0.254	0.591	1.80264e-19
UNC119	1.24979e-19	-0.827019	0.524	0.75	3.4503e-15
PGLS	5.70384e-29	-0.831567	0.668	0.902	1.57466e-24
PCBP1	1.26624e-28	-0.834127	0.71	0.918	3.49571e-24
PFN1	2.50424e-47	-0.837468	0.98	0.994	6.91346e-43
NAMPT	5.33537e-19	-0.837665	0.62	0.79	1.47294e-14
RELB	3.65393e-27	-0.841423	0.132	0.491	1.00874e-22
ALDOA	5.80434e-35	-0.844708	0.952	0.973	1.6024e-30
TSPO	5.77779e-35	-0.845646	0.927	0.97	1.59507e-30
LSP1	7.45923e-35	-0.852359	0.876	0.966	2.05927e-30
RAB5C	8.35756e-28	-0.855973	0.4	0.692	2.30727e-23
GADD45B	4.81307e-16	-0.857865	0.217	0.466	1.32875e-11
CST3	2.52114e-46	-0.868544	0.994	0.991	6.96012e-42
PRELID1	1.47994e-38	-0.894959	0.885	0.96	4.08568e-34
IRF7	6.1858e-23	-0.900291	0.304	0.616	1.70771e-18
FAM110A	5.19277e-20	-0.909086	0.518	0.762	1.43357e-15
GRINA	2.49523e-29	-0.921797	0.51	0.817	6.88858e-25
DUSP2	2.51102e-17	-0.927097	0.037	0.256	6.93218e-13
SQSTM1	1.42613e-23	-0.930628	0.425	0.72	3.93712e-19
CSNK2B	2.18632e-31	-0.934309	0.259	0.64	6.03576e-27
GUK1	2.54841e-33	-0.937089	0.583	0.854	7.0354e-29
CFD	7.94505e-28	-0.954262	0.777	0.936	2.19339e-23
SPI1	9.17186e-35	-0.964144	0.851	0.945	2.53208e-30
PPDPF	5.87152e-30	-0.97198	0.682	0.869	1.62095e-25
ISG15	2.69963e-18	-0.97868	0.454	0.665	7.45288e-14
PCBP2	3.78805e-32	-1.00256	0.777	0.893	1.04577e-27
TNF	3.44887e-10	-1.00442	0.203	0.387	9.5213e-06
NBPF26	3.27134e-24	-1.05711	0.507	0.72	9.03119e-20
ATP6V0C	1.54523e-39	-1.07155	0.808	0.936	4.26591e-35
VSIR	1.59197e-47	-1.08025	0.876	0.96	4.39494e-43
SOD2	1.41126e-30	-1.08087	0.608	0.851	3.89606e-26
CDKN2D	6.53524e-36	-1.09345	0.29	0.701	1.80418e-31
NFKBIZ	3.22572e-26	-1.11638	0.766	0.851	8.90523e-22
ODF3B	1.59201e-39	-1.12481	0.256	0.695	4.39506e-35
COTL1	3.09977e-69	-1.13215	0.994	0.994	8.55754e-65
GNB2	1.54623e-43	-1.1432	0.501	0.905	4.26868e-39
IFI6	3.0368e-24	-1.16716	0.355	0.643	8.3837e-20
MT2A	2.95164e-17	-1.17098	0.789	0.875	8.1486e-13
LY6E	1.11438e-47	-1.18751	0.868	0.966	3.07648e-43
FOSB	1.55685e-36	-1.21158	0.014	0.402	4.298e-32
NME2	9.07105e-58	-1.22043	0.749	0.939	2.50425e-53
CD83	8.17548e-31	-1.2258	0.231	0.61	2.25701e-26
IFITM1	1.94309e-17	-1.22904	0.558	0.759	5.36429e-13
RHOC	3.88123e-38	-1.24418	0.721	0.887	1.07149e-33
TSC22D3	2.10425e-32	-1.25014	0.696	0.893	5.80919e-28
KLF6	5.09014e-38	-1.2682	0.803	0.905	1.40524e-33
NR4A1	3.84349e-23	-1.27258	0.273	0.573	1.06107e-18
CDKN1A	7.18642e-30	-1.33118	0.138	0.512	1.98395e-25
NINJ1	1.36743e-44	-1.36421	0.394	0.802	3.77507e-40
RPL17	6.46537e-68	-1.36589	0.935	0.966	1.78489e-63
FTH1	2.20853e-92	-1.37205	1	1	6.09709e-88
TRAPPC5	2.04959e-68	-1.45889	0.099	0.723	5.65829e-64
TNFAIP3	8.08167e-30	-1.46016	0.085	0.445	2.23111e-25
ZFP36	3.5515e-46	-1.57638	0.744	0.902	9.80462e-42
APOBEC3A	2.50599e-31	-1.64833	0.265	0.665	6.91828e-27
ATP2B1-AS1	1.69859e-54	-1.69223	0.118	0.655	4.68931e-50
RNASEK	1.06e-76	-1.70299	0.411	0.896	2.92635e-72
IER2	3.82964e-54	-1.85125	0.482	0.86	1.05725e-49
JUN	3.31836e-43	-1.88082	0.008	0.448	9.16099e-39
ARPC1B	2.58544e-94	-1.97226	0.814	0.976	7.13762e-90
PPP1R15A	3.8197e-63	-2.03819	0.186	0.753	1.0545e-58
FOS	4.74254e-71	-2.19502	0.203	0.838	1.30927e-66
JUNB	8.39747e-86	-2.20268	0.575	0.976	2.31829e-81
CCL3	1.12158e-22	-2.3154	0.006	0.253	3.09633e-18
CRIP1	1.20454e-57	-2.32283	0.49	0.838	3.32536e-53
G0S2	2.49498e-34	-2.37565	0	0.354	6.88789e-30
EEF1G	6.30325e-104	-2.39701	0.07	0.893	1.74014e-99
DUSP1	5.19255e-84	-2.44393	0.648	0.96	1.43351e-79
MT-ATP8	3.25078e-93	-2.67868	0.558	0.954	8.97444e-89
NFKBIA	5.16961e-70	-3.41988	0.383	0.869	1.42717e-65

## Sheet: CD16+ Mnocytes (2V14 VS BV)
Supplementary Table 4. Differentially expressed genes in cell types
Upregulated in 2V14 group (avg_log2FC>=0.4 and p_val_adj <0.05)
	p_val	avg_log2FC	pct.1	pct.2	p_val_adj
MTRNR2L12	2.13746e-145	6.12978	0.997	0.021	5.90088e-141
AL138963.3	1.50318e-56	1.97532	0.564	0.021	4.14984e-52
CDKN1C	3.69405e-25	1.44699	0.784	0.704	1.01982e-20
GIMAP7	1.06944e-66	1.37811	0.837	0.284	2.95241e-62
NAPSA	3.2999e-67	1.20481	0.624	0.015	9.11004e-63
TAF10	1.08215e-53	1.20106	0.809	0.387	2.9875e-49
MNDA	1.71935e-52	1.1331	0.938	0.652	4.74661e-48
LFNG	2.06929e-47	1.13011	0.762	0.332	5.71269e-43
RPL41	4.9179e-71	1.1202	1	0.997	1.35768e-66
DUSP6	2.2252e-52	1.08179	0.935	0.564	6.14311e-48
ZNF217	1.5772e-50	1.0721	0.709	0.195	4.35417e-46
HLA-DQA2	2.29121e-28	1.05876	0.556	0.174	6.32535e-24
BRI3	6.14047e-46	0.987929	0.908	0.78	1.6952e-41
GIMAP8	2.49941e-41	0.964794	0.641	0.174	6.90011e-37
PTPRC	6.48774e-70	0.954986	0.988	0.945	1.79107e-65
CEBPD	1.14238e-22	0.954692	0.639	0.317	3.15376e-18
EFHD2	3.46328e-40	0.948058	0.874	0.646	9.56108e-36
CX3CR1	5.15516e-25	0.939618	0.797	0.527	1.42319e-20
CYBB	1.57198e-42	0.880206	0.972	0.866	4.33975e-38
HLA-DRB5	1.24695e-20	0.877881	0.925	0.912	3.44244e-16
FGL2	5.67024e-52	0.87377	0.972	0.875	1.56538e-47
GIMAP4	1.20465e-37	0.865027	0.89	0.588	3.32568e-33
CTSZ	4.26619e-34	0.845968	0.872	0.665	1.17777e-29
TMEM176B	1.61361e-17	0.842773	0.734	0.595	4.4547e-13
P2RY13	7.48337e-30	0.825783	0.581	0.189	2.06593e-25
KLF2	4.77975e-22	0.820409	0.867	0.826	1.31955e-17
LYZ	3.32838e-21	0.815768	0.982	0.89	9.18866e-17
RRAS	1.9525e-28	0.806631	0.677	0.323	5.39028e-24
ITGA4	1.47192e-34	0.78829	0.912	0.695	4.06352e-30
MT-ND6	2.98527e-21	0.768951	0.837	0.561	8.24144e-17
GNAS	1.1545e-27	0.751281	0.86	0.753	3.18724e-23
IGSF6	4.92279e-30	0.747225	0.928	0.72	1.35903e-25
LTA4H	5.90224e-24	0.745804	0.894	0.716	1.62943e-19
HSPA1A	4.90667e-30	0.744052	0.656	0.244	1.35458e-25
KIAA1551	6.09397e-24	0.730797	0.576	0.226	1.68236e-19
CEBPB	1.88525e-19	0.729094	0.857	0.793	5.20461e-15
SECTM1	8.54949e-24	0.725086	0.735	0.427	2.36026e-19
LCP1	1.10516e-42	0.716768	0.997	0.951	3.05102e-38
RIPOR2	2.79011e-26	0.70829	0.89	0.659	7.70265e-22
RPS4Y1	4.78547e-29	0.700138	0.774	0.265	1.32112e-24
CD81	7.62163e-20	0.698558	0.491	0.186	2.1041e-15
LMO2	1.43615e-23	0.696249	0.687	0.378	3.96478e-19
HSPA8	1.38229e-35	0.694052	0.973	0.875	3.81608e-31
SAMHD1	3.02282e-33	0.682042	0.968	0.826	8.34509e-29
AL133415.1	1.64225e-29	0.681382	0.334	0.009	4.53376e-25
SMAP2	2.0315e-26	0.67452	0.894	0.68	5.60837e-22
ADA2	1.97931e-22	0.664954	0.849	0.601	5.46427e-18
MT-ND5	1.53894e-28	0.663372	0.983	0.957	4.24854e-24
CPVL	3.55717e-14	0.65913	0.78	0.579	9.82027e-10
TBXAS1	2.82099e-28	0.656555	0.913	0.668	7.78792e-24
FGD2	1.78078e-24	0.656502	0.745	0.418	4.9162e-20
CALM2	1.41597e-32	0.655759	0.978	0.893	3.90906e-28
ATP6V1B2	3.03229e-24	0.650957	0.727	0.381	8.37124e-20
OGFRL1	3.80086e-21	0.64551	0.634	0.299	1.0493e-16
SRSF9	5.314e-22	0.639792	0.712	0.418	1.46704e-17
VCAN	6.76314e-08	0.638527	0.396	0.216	0.0018671
IFNGR1	7.07904e-22	0.635013	0.692	0.354	1.95431e-17
VPS13C	3.92294e-21	0.629586	0.73	0.409	1.08301e-16
MPEG1	1.00605e-21	0.624292	0.897	0.659	2.7774e-17
DDX17	5.94682e-24	0.623729	0.857	0.588	1.64174e-19
AOAH	3.58581e-19	0.617353	0.696	0.378	9.89935e-15
KLF13	1.93296e-19	0.617309	0.654	0.341	5.33632e-15
ADK	1.38032e-21	0.616466	0.572	0.229	3.81064e-17
AHNAK	1.68094e-21	0.606043	0.977	0.835	4.64057e-17
SETX	1.10338e-20	0.602872	0.71	0.366	3.04609e-16
NBPF19	7.67132e-23	0.600958	0.696	0.335	2.11782e-18
JAML	2.2085e-16	0.597838	0.759	0.466	6.097e-12
TLR1	2.66942e-24	0.597681	0.491	0.14	7.36946e-20
UTRN	3.2539e-19	0.589315	0.87	0.652	8.98304e-15
HNRNPD	2.16112e-21	0.587058	0.702	0.381	5.9662e-17
NBPF10	4.58666e-21	0.583304	0.516	0.177	1.26624e-16
PECAM1	2.84186e-16	0.58128	0.932	0.854	7.84553e-12
EPB41L3	2.49677e-17	0.576277	0.539	0.25	6.89285e-13
IQGAP2	1.97946e-22	0.575499	0.604	0.253	5.46471e-18
CD53	2.19674e-17	0.56541	0.89	0.668	6.06455e-13
HSPD1	3.73846e-18	0.560236	0.631	0.335	1.03208e-13
CLTC	2.88118e-19	0.558829	0.624	0.287	7.95407e-15
CLEC4F	6.46098e-21	0.557538	0.313	0.043	1.78368e-16
NBPF14	4.48299e-15	0.556937	0.757	0.503	1.23762e-10
R3HDM2	1.91777e-25	0.556404	0.464	0.101	5.29439e-21
TM9SF2	5.57592e-19	0.555123	0.754	0.436	1.53935e-14
TXNIP	3.09874e-16	0.554815	0.988	0.948	8.55469e-12
LINC02432	3.42058e-14	0.551646	0.576	0.32	9.4432e-10
GNAI2	1.89754e-22	0.550256	0.945	0.893	5.23853e-18
ARHGAP25	7.73782e-19	0.546533	0.536	0.22	2.13618e-14
FCGR3A	2.74363e-18	0.545005	0.918	0.976	7.57435e-14
ADGRE2	7.40277e-15	0.544236	0.809	0.598	2.04368e-10
TIMP2	1.65397e-16	0.538817	0.656	0.351	4.56611e-12
LPAR6	1.33251e-19	0.535751	0.506	0.177	3.67865e-15
CTSS	8.80636e-41	0.533697	1	0.997	2.43117e-36
ALYREF	9.26083e-22	0.529732	0.428	0.104	2.55664e-17
EHBP1L1	2.88518e-14	0.529114	0.74	0.558	7.96512e-10
HSP90B1	6.76014e-14	0.5283	0.797	0.607	1.86627e-09
MZT2B	2.30861e-17	0.527784	0.529	0.229	6.37338e-13
PRDX1	1.45867e-18	0.524657	0.857	0.634	4.02694e-14
CDC42EP2	3.4758e-21	0.523506	0.371	0.073	9.59564e-17
IFI16	8.83192e-16	0.521801	0.724	0.402	2.43823e-11
LRRK2	4.23913e-13	0.518399	0.649	0.381	1.1703e-08
DUSP5	8.55627e-12	0.518313	0.461	0.232	2.36213e-07
ATP5F1B	5.89946e-22	0.518223	0.918	0.793	1.62866e-17
GLIPR1	1.28786e-14	0.512597	0.88	0.674	3.55539e-10
DICER1	1.82456e-15	0.512006	0.649	0.36	5.03706e-11
CEBPA	1.21713e-13	0.51113	0.577	0.323	3.36014e-09
PRKDC	2.08257e-16	0.51032	0.554	0.259	5.74935e-12
PTEN	6.77721e-15	0.50954	0.616	0.323	1.87098e-10
LILRA6	1.22563e-14	0.508711	0.564	0.28	3.38361e-10
XRCC5	5.88583e-16	0.508609	0.82	0.585	1.6249e-11
IKZF1	4.74951e-12	0.506851	0.78	0.567	1.3112e-07
PLEKHO1	3.11303e-13	0.503315	0.754	0.555	8.59413e-09
NCL	4.40214e-19	0.50206	0.869	0.686	1.2153e-14
RPS20	4.3052e-19	0.501836	0.96	0.869	1.18854e-14
MDH1	4.1753e-16	0.50147	0.549	0.241	1.15267e-11
GLS	2.23462e-24	0.499704	0.439	0.095	6.16913e-20
CASP1	2.40594e-18	0.499351	0.927	0.774	6.64208e-14
KHDRBS1	2.10013e-14	0.499017	0.72	0.454	5.79783e-10
MBD2	4.1222e-15	0.498826	0.79	0.564	1.13801e-10
ATP5F1A	2.58964e-19	0.497948	0.885	0.649	7.14923e-15
BOD1L1	2.02723e-14	0.497747	0.681	0.396	5.59659e-10
VPS35	5.64928e-18	0.496525	0.805	0.558	1.5596e-13
TLR2	4.16065e-16	0.496036	0.576	0.28	1.14863e-11
RPL7	3.39578e-22	0.495248	0.985	0.957	9.37473e-18
FPR1	1.64555e-10	0.49353	0.705	0.509	4.54288e-06
FRAT2	3.32164e-21	0.493234	0.411	0.101	9.17005e-17
TXNL4A	8.9667e-18	0.491709	0.559	0.241	2.47544e-13
PLXNC1	6.94028e-14	0.491312	0.651	0.384	1.916e-09
MSN	6.05794e-23	0.489814	0.973	0.927	1.67242e-18
ARFGEF1	1.69234e-17	0.489624	0.424	0.143	4.67206e-13
HNRNPA2B1	1.82793e-26	0.489067	0.982	0.939	5.04636e-22
ARL6IP5	8.03294e-16	0.488808	0.927	0.82	2.21765e-11
LPCAT2	1.04136e-17	0.488095	0.561	0.253	2.87488e-13
HNRNPAB	7.57371e-15	0.487962	0.552	0.268	2.09087e-10
MAP2K2	8.46517e-16	0.48789	0.564	0.262	2.33698e-11
YBX3	9.16821e-14	0.487785	0.544	0.277	2.53107e-09
CD36	1.73482e-11	0.483187	0.368	0.149	4.78931e-07
SPN	1.05429e-12	0.482352	0.902	0.793	2.91058e-08
MAPK1	3.72526e-14	0.481158	0.672	0.384	1.02843e-09
NBEAL2	5.36881e-18	0.479733	0.591	0.259	1.48217e-13
TNFAIP8L2	7.7797e-17	0.477832	0.519	0.216	2.14774e-12
NCOA4	1.66964e-16	0.477766	0.839	0.573	4.60937e-12
RERE	1.89322e-12	0.473847	0.489	0.241	5.22662e-08
SET	1.26743e-15	0.473532	0.797	0.57	3.49899e-11
PTPRJ	3.69685e-16	0.472957	0.592	0.284	1.02059e-11
CD48	6.25624e-19	0.47209	0.963	0.909	1.72716e-14
MRPL23	1.61139e-23	0.471607	0.386	0.064	4.44856e-19
HLA-DRA	3.46922e-13	0.4703	0.993	0.97	9.57748e-09
ARPC5	3.60795e-20	0.470142	0.952	0.896	9.96048e-16
PARP4	1.26517e-17	0.469376	0.531	0.207	3.49275e-13
TNFRSF1A	1.1863e-15	0.468795	0.539	0.238	3.27502e-11
PPP1R14B	1.64112e-20	0.46771	0.331	0.055	4.53063e-16
PHF3	3.09256e-15	0.466872	0.679	0.375	8.53762e-11
DPYD	7.61844e-15	0.466384	0.607	0.308	2.10322e-10
GCA	7.38874e-14	0.46518	0.619	0.341	2.03981e-09
UNC93B1	3.4477e-11	0.465076	0.654	0.448	9.51807e-07
G3BP1	5.9864e-17	0.458345	0.481	0.18	1.65267e-12
ANXA2	6.50021e-17	0.458004	0.963	0.887	1.79451e-12
SRRM2	1.29602e-12	0.45693	0.85	0.71	3.57793e-08
AC090559.1	5.07524e-12	0.4565	0.637	0.393	1.40112e-07
STK24	3.22551e-16	0.455214	0.567	0.244	8.90467e-12
CAPZA1	5.24173e-13	0.454016	0.825	0.61	1.44708e-08
PRKACA	1.42495e-13	0.453664	0.587	0.32	3.93386e-09
STX7	4.59286e-15	0.453058	0.681	0.378	1.26795e-10
RECQL	2.48294e-14	0.452668	0.486	0.204	6.85464e-10
FMNL2	2.87278e-14	0.451378	0.396	0.146	7.9309e-10
IRF2	6.1306e-12	0.451073	0.612	0.36	1.69248e-07
PABPN1	1.27432e-13	0.450309	0.622	0.338	3.51802e-09
GNB1	2.42488e-13	0.449309	0.785	0.549	6.69437e-09
SSBP4	1.02367e-12	0.449245	0.587	0.332	2.82606e-08
VCL	7.02567e-12	0.449057	0.611	0.341	1.93958e-07
TLN1	1.07272e-15	0.447453	0.915	0.841	2.96144e-11
SMG1	1.2732e-13	0.446695	0.566	0.274	3.51492e-09
LIPA	1.26168e-08	0.445839	0.592	0.369	0.000348312
EIF3A	2.51987e-15	0.445463	0.832	0.582	6.9566e-11
FKBP15	4.33005e-12	0.443871	0.617	0.369	1.1954e-07
SMARCC1	2.13727e-15	0.442332	0.479	0.195	5.90036e-11
MS4A7	3.63769e-11	0.441679	0.945	0.896	1.00426e-06
ACTR2	7.32009e-17	0.441048	0.947	0.817	2.02086e-12
NEURL1	6.07866e-09	0.440382	0.554	0.36	0.000167814
SCAF11	1.36736e-13	0.43948	0.809	0.567	3.77487e-09
MAP4K4	7.50287e-13	0.438655	0.531	0.256	2.07132e-08
TOP1	3.65762e-12	0.438457	0.594	0.317	1.00976e-07
ANPEP	3.11188e-11	0.43822	0.434	0.207	8.59096e-07
PRKCB	9.64661e-13	0.438014	0.78	0.53	2.66314e-08
GPR65	1.05043e-12	0.437637	0.587	0.317	2.89992e-08
2022-09-07	7.13424e-12	0.436983	0.77	0.546	1.96955e-07
TRIM38	4.10299e-13	0.436929	0.631	0.354	1.13271e-08
TNFSF10	9.42911e-09	0.436136	0.879	0.741	0.000260309
NAGK	1.43015e-12	0.435966	0.779	0.527	3.94822e-08
WSB1	2.94532e-12	0.435918	0.857	0.704	8.13115e-08
LARS	5.35605e-15	0.435669	0.456	0.18	1.47865e-10
ACTR3	7.23465e-15	0.435227	0.937	0.759	1.99727e-10
CDV3	2.78345e-11	0.434021	0.71	0.476	7.68427e-07
SERINC3	6.58991e-14	0.433168	0.554	0.28	1.81928e-09
CDC42	2.6665e-19	0.431562	0.972	0.924	7.3614e-15
C3AR1	9.17313e-13	0.431155	0.531	0.271	2.53243e-08
QKI	2.10124e-11	0.43095	0.629	0.378	5.80088e-07
CAPNS1	7.11946e-12	0.430567	0.835	0.704	1.96547e-07
MAP3K1	3.50079e-11	0.42994	0.749	0.491	9.66464e-07
NOTCH2	3.50176e-11	0.428865	0.787	0.564	9.6673e-07
CSF1R	1.39928e-09	0.427748	0.922	0.848	3.863e-05
LYL1	5.68134e-12	0.427405	0.599	0.345	1.56845e-07
WASHC1	1.89624e-13	0.425417	0.636	0.366	5.23494e-09
SULF2	3.54209e-12	0.424982	0.464	0.223	9.77865e-08
HSP90AA1	2.08826e-13	0.424883	0.962	0.851	5.76506e-09
TGFBI	4.06947e-11	0.424277	0.707	0.485	1.12346e-06
RTN1	4.59141e-14	0.42239	0.364	0.122	1.26755e-09
LNPEP	3.77454e-11	0.421609	0.705	0.476	1.04204e-06
INPP4A	2.33562e-12	0.420347	0.449	0.204	6.44795e-08
CD46	6.89317e-16	0.419145	0.697	0.384	1.903e-11
SCIMP	8.03003e-10	0.418669	0.779	0.579	2.21685e-05
WASHC4	4.37349e-12	0.41772	0.707	0.442	1.20739e-07
SDCBP	9.31442e-12	0.41699	0.797	0.588	2.57143e-07
H1FX	1.24396e-08	0.416793	0.599	0.384	0.000343421
ABHD17A	3.20128e-13	0.416752	0.449	0.189	8.83778e-09
CLEC12A	4.22944e-12	0.416416	0.802	0.558	1.16762e-07
DLEU2	1.91018e-16	0.416309	0.363	0.098	5.27344e-12
TUT7	9.06455e-11	0.416225	0.641	0.378	2.50245e-06
TXNRD1	2.48129e-17	0.415803	0.421	0.128	6.8501e-13
ZNF638	3.64038e-11	0.413619	0.511	0.262	1.005e-06
PIP4K2A	1.46859e-13	0.411335	0.481	0.21	4.05435e-09
SRPRA	1.59349e-12	0.410945	0.542	0.287	4.39915e-08
TBL1XR1	5.54031e-14	0.41051	0.421	0.159	1.52951e-09
SAMD9L	5.14219e-09	0.409139	0.448	0.238	0.00014196
ATM	4.59803e-11	0.408978	0.586	0.332	1.26938e-06
APBB1IP	8.2858e-13	0.408728	0.792	0.573	2.28746e-08
IPO7	7.23115e-14	0.408567	0.396	0.146	1.9963e-09
MAFB	8.08284e-09	0.407985	0.844	0.735	0.000223143
BTK	2.13762e-11	0.407801	0.714	0.445	5.90132e-07
CD93	1.70273e-10	0.406587	0.346	0.146	4.70072e-06
SERINC1	5.00541e-10	0.405768	0.631	0.402	1.38184e-05
STAG2	9.46121e-09	0.405735	0.637	0.424	0.000261196
GSPT1	6.01052e-14	0.405381	0.499	0.216	1.65932e-09
PNPLA8	2.95017e-14	0.405077	0.448	0.18	8.14454e-10
RBM15B	2.80369e-16	0.404977	0.351	0.091	7.74016e-12
PPIA	9.63312e-19	0.404432	0.993	0.976	2.65941e-14
PDS5A	9.49077e-15	0.404099	0.414	0.146	2.62012e-10
BCL7C	1.5284e-15	0.403912	0.368	0.107	4.21944e-11
DYNLL1	4.3219e-14	0.403825	0.817	0.595	1.19315e-09
PSAP	2.31487e-33	0.403466	0.997	0.991	6.39066e-29
EPRS	7.03842e-14	0.403464	0.491	0.21	1.9431e-09
ARHGAP30	3.15873e-11	0.403429	0.817	0.613	8.72029e-07
PPT1	1.43983e-08	0.40339	0.765	0.576	0.000397493
HIST1H4C	3.36384e-12	0.403263	0.439	0.192	9.28654e-08
TRIP12	1.05146e-11	0.401839	0.582	0.317	2.90277e-07
PIAS1	1.05008e-10	0.401289	0.556	0.302	2.89895e-06
IQGAP1	2.89476e-12	0.400351	0.928	0.771	7.99156e-08
RPL22L1	5.43293e-08	-0.403957	0.493	0.591	0.00149987
GYPC	4.06923e-07	-0.405888	0.221	0.341	0.0112339
C18orf32	1.58906e-08	-0.407727	0.348	0.47	0.000438693
RBM4	6.4055e-11	-0.412658	0.158	0.317	1.76837e-06
HLA-B	8.58834e-20	-0.413072	0.998	0.997	2.37098e-15
RELT	7.24604e-08	-0.413723	0.502	0.601	0.00200042
UBE2D2	4.4422e-09	-0.413977	0.629	0.716	0.000122636
GPX4	4.26674e-11	-0.415554	0.815	0.875	1.17792e-06
LSP1	4.12997e-14	-0.41636	0.928	0.966	1.14016e-09
CCDC85B	1.79508e-07	-0.416861	0.498	0.591	0.00495568
EMP3	6.26483e-13	-0.41758	0.962	0.976	1.72953e-08
CFD	2.75017e-07	-0.418674	0.885	0.936	0.0075924
TOB1	6.85104e-08	-0.421011	0.201	0.326	0.00189137
ATF3	4.72759e-11	-0.423801	0.121	0.28	1.30515e-06
TOMM7	2.67871e-16	-0.425792	0.93	0.951	7.39512e-12
OAZ1	6.01413e-31	-0.427144	0.988	0.997	1.66032e-26
MT-ND2	2.235e-18	-0.432447	0.992	0.976	6.17016e-14
ELOB	2.13843e-17	-0.436406	0.958	0.957	5.90357e-13
EVI2B	1.79581e-08	-0.438515	0.749	0.738	0.000495768
CST3	5.59238e-24	-0.439156	0.997	0.991	1.54389e-19
FAM32A	2.30925e-08	-0.43995	0.554	0.625	0.000637514
SMDT1	1.75349e-11	-0.444359	0.679	0.78	4.84087e-07
TMSB10	1.0715e-35	-0.446014	0.998	1	2.95809e-31
TSPO	1.39148e-14	-0.448801	0.928	0.97	3.84146e-10
MT-ND3	1.50725e-24	-0.44963	0.995	0.982	4.16107e-20
CSRNP1	2.57606e-09	-0.451521	0.218	0.357	7.11172e-05
LGALS9	1.28156e-12	-0.452695	0.809	0.86	3.53799e-08
KLF3	3.43233e-09	-0.458095	0.71	0.765	9.47564e-05
C12orf57	6.75922e-07	-0.459304	0.424	0.524	0.0186602
LSM7	1.36252e-12	-0.460335	0.616	0.756	3.76151e-08
C9orf16	1.05713e-11	-0.462598	0.522	0.659	2.91842e-07
ECH1	1.45624e-11	-0.462799	0.236	0.405	4.02023e-07
RPS10	5.8108e-15	-0.466159	0.677	0.774	1.60419e-10
MT-CO2	6.55683e-31	-0.468281	0.997	0.976	1.81014e-26
PIN1	5.27545e-09	-0.469269	0.381	0.494	0.000145639
SNHG15	1.17281e-11	-0.474416	0.223	0.393	3.23777e-07
MCRIP2	4.24096e-11	-0.476468	0.243	0.396	1.1708e-06
MIF	1.7285e-11	-0.480924	0.815	0.848	4.77188e-07
CCNL1	5.03698e-12	-0.481157	0.582	0.692	1.39056e-07
ARL4A	2.70266e-10	-0.481939	0.178	0.332	7.46123e-06
MT-CO3	3.60114e-38	-0.482653	0.997	0.982	9.94168e-34
FAU	2.6781e-45	-0.486631	1	0.997	7.39344e-41
GUK1	7.58063e-14	-0.486776	0.769	0.854	2.09279e-09
NAA10	4.03132e-10	-0.486799	0.233	0.375	1.11293e-05
TUBB4B	5.32753e-09	-0.489046	0.336	0.454	0.000147077
EIF1	4.00123e-31	-0.489767	1	1	1.10462e-26
EIF4A1	6.15354e-10	-0.491331	0.502	0.598	1.69881e-05
RPL26	3.71033e-37	-0.499573	0.993	0.997	1.02431e-32
PRELID1	2.22608e-18	-0.502199	0.905	0.96	6.14553e-14
GRINA	1.92856e-13	-0.5036	0.679	0.817	5.32418e-09
RHOG	2.88685e-19	-0.512485	0.887	0.951	7.96973e-15
PGLS	3.40115e-16	-0.512779	0.78	0.902	9.38955e-12
GABARAP	5.12678e-31	-0.515287	0.988	0.991	1.41535e-26
IRF7	2.59874e-10	-0.517013	0.481	0.616	7.17434e-06
U2AF1	2.07946e-32	-0.521859	0.018	0.265	5.74076e-28
STK17B	1.00655e-10	-0.522866	0.727	0.811	2.77878e-06
XIST	3.26956e-20	-0.53104	0.123	0.402	9.02628e-16
ARRB2	7.88058e-20	-0.536005	0.86	0.933	2.17559e-15
UBE2V1	2.99887e-22	-0.536188	0.083	0.317	8.27898e-18
CTSD	2.31778e-10	-0.540398	0.393	0.537	6.39869e-06
ARPC4	1.27259e-09	-0.540742	0.506	0.588	3.51324e-05
EEF1D	4.47405e-27	-0.542849	0.95	0.988	1.23515e-22
C11orf98	1.88783e-33	-0.546032	0.03	0.302	5.21174e-29
CIRBP	2.60073e-12	-0.548088	0.782	0.835	7.17985e-08
H3F3B	1.56146e-26	-0.551509	0.98	0.991	4.31072e-22
PFKFB3	4.00667e-16	-0.557059	0.116	0.314	1.10612e-11
ATP6V0C	2.07241e-15	-0.570561	0.882	0.936	5.72131e-11
ALDOA	3.71987e-21	-0.570828	0.932	0.973	1.02694e-16
IFITM3	5.26515e-20	-0.574041	0.995	0.997	1.45355e-15
COTL1	4.68203e-37	-0.582704	0.998	0.994	1.29257e-32
VAMP5	4.30867e-14	-0.605115	0.717	0.802	1.18949e-09
VSIR	2.76493e-26	-0.609967	0.92	0.96	7.63315e-22
UBE2J1	8.76189e-16	-0.612543	0.609	0.747	2.4189e-11
SQSTM1	4.95999e-14	-0.620278	0.629	0.72	1.36931e-09
MRPS24	1.46038e-22	-0.626934	0.21	0.473	4.03166e-18
MAP3K8	6.37519e-13	-0.633566	0.438	0.582	1.76e-08
HOTAIRM1	2.02587e-15	-0.658242	0.438	0.604	5.59283e-11
PLK3	2.05045e-21	-0.661842	0.097	0.326	5.66067e-17
RELB	8.04436e-22	-0.670361	0.23	0.491	2.22081e-17
TMBIM4	6.08231e-21	-0.670614	0.413	0.637	1.67914e-16
STXBP2	2.04735e-22	-0.672151	0.903	0.966	5.65211e-18
NDUFA13	2.01009e-25	-0.692907	0.512	0.726	5.54925e-21
GADD45B	1.16588e-10	-0.700089	0.316	0.466	3.21865e-06
PPDPF	4.47766e-22	-0.710356	0.745	0.869	1.23615e-17
LY6E	1.32952e-27	-0.71261	0.91	0.966	3.6704e-23
NEAT1	7.74303e-19	-0.714336	0.987	0.951	2.13762e-14
PCBP2	2.5347e-24	-0.743031	0.835	0.893	6.99753e-20
NAMPT	7.6853e-20	-0.756428	0.677	0.79	2.12168e-15
SAT1	3.19935e-33	-0.768875	0.997	0.985	8.83244e-29
ISG15	5.54836e-16	-0.772871	0.504	0.665	1.53174e-11
ODF3B	4.09508e-24	-0.774355	0.474	0.695	1.13053e-19
IFI6	6.12052e-15	-0.829725	0.498	0.643	1.68969e-10
RAB5C	3.73364e-33	-0.844697	0.413	0.692	1.03075e-28
CDKN2D	1.64636e-27	-0.846703	0.459	0.701	4.54511e-23
NR4A1	9.11689e-12	-0.867354	0.434	0.573	2.5169e-07
DUSP2	5.58368e-20	-0.87686	0.057	0.256	1.54149e-15
TSC22D3	5.66532e-21	-0.886447	0.844	0.893	1.56402e-16
SOD2	1.40877e-27	-0.892147	0.709	0.851	3.88919e-23
FTH1	2.98172e-85	-0.912497	1	1	8.23163e-81
IFITM2	2.799e-47	-0.920316	0.982	0.994	7.72719e-43
CSNK2B	4.82159e-42	-0.962301	0.27	0.64	1.3311e-37
RPS17	1.2862e-38	-0.970914	0.534	0.796	3.55082e-34
TNF	5.91571e-10	-1.01722	0.255	0.387	1.63315e-05
NINJ1	1.15994e-35	-1.03624	0.612	0.802	3.20225e-31
NFKBIZ	4.05271e-30	-1.07009	0.765	0.851	1.11883e-25
NBPF26	5.96475e-34	-1.15641	0.521	0.72	1.64669e-29
MT2A	1.12381e-20	-1.17159	0.785	0.875	3.10251e-16
NME2	3.7498e-70	-1.18221	0.785	0.939	1.03521e-65
ZFP36	4.48086e-36	-1.19713	0.812	0.902	1.23703e-31
CDKN1A	6.25831e-30	-1.21545	0.2	0.512	1.72773e-25
FOSB	1.12916e-57	-1.22635	0.012	0.402	3.11728e-53
TRAPPC5	3.98566e-72	-1.25976	0.2	0.723	1.10032e-67
KLF6	2.02359e-46	-1.26156	0.82	0.905	5.58654e-42
RHOC	1.42651e-49	-1.29749	0.694	0.887	3.93816e-45
APOBEC3A	4.36866e-35	-1.36301	0.28	0.665	1.20606e-30
TNFAIP3	2.22399e-31	-1.36613	0.141	0.445	6.13976e-27
IFITM1	1.72506e-26	-1.37691	0.529	0.759	4.76236e-22
CD83	1.15256e-49	-1.40593	0.2	0.61	3.18187e-45
JUNB	1.4023e-74	-1.43257	0.815	0.976	3.87133e-70
RPL17	5.1377e-90	-1.52143	0.907	0.966	1.41836e-85
IER2	8.47447e-49	-1.52206	0.644	0.86	2.33955e-44
ATP2B1-AS1	2.65862e-60	-1.56198	0.21	0.655	7.33965e-56
ARPC1B	6.48285e-109	-1.7156	0.859	0.976	1.78972e-104
RNASEK	4.19564e-99	-1.74076	0.386	0.896	1.15829e-94
JUN	1.27251e-61	-1.86123	0.023	0.448	3.51303e-57
PPP1R15A	8.54895e-73	-1.93041	0.273	0.753	2.36011e-68
DUSP1	1.22687e-87	-1.96172	0.777	0.96	3.38703e-83
FOS	2.0196e-91	-2.07471	0.218	0.838	5.57552e-87
CRIP1	5.33628e-64	-2.13446	0.564	0.838	1.47319e-59
CCL3	4.59927e-35	-2.30456	0.007	0.253	1.26972e-30
EEF1G	1.56107e-138	-2.32049	0.113	0.893	4.30966e-134
G0S2	6.95862e-53	-2.36658	0.003	0.354	1.92107e-48
MT-ATP8	1.29725e-108	-2.41166	0.691	0.954	3.58132e-104
NFKBIA	2.95916e-69	-2.97003	0.559	0.869	8.16935e-65

## Sheet: NK cells (2V7  VS BV) 
Supplementary Table 4. Differentially expressed genes in cell types
Upregulated in 2V7 group (avg_log2FC>=0.4 and p_val_adj <0.05)
	p_val	avg_log2FC	pct.1	pct.2	p_val_adj
MACF1	0	0.907322	0.734	0.415	0
JUN	0	-2.88706	0.063	0.601	0
GBP5	0	0.82067	0.631	0.34	0
S1PR1	0	0.886602	0.485	0.175	0
CD53	0	0.885556	0.877	0.623	0
DENND2D	0	0.993403	0.706	0.346	0
TXNIP	0	1.25098	0.994	0.87	0
S100A9	0	0.850291	0.323	0.065	0
S100A8	0	0.928598	0.322	0.066	0
PYHIN1	0	1.00226	0.769	0.442	0
IFI16	0	0.819217	0.603	0.311	0
SLAMF7	0	0.812673	0.511	0.227	0
FCGR3A	0	0.887532	0.912	0.783	0
PTPRC	0	1.39553	0.997	0.91	0
GUK1	0	-0.920406	0.475	0.761	0
PLEK	0	1.11548	0.924	0.63	0
DUSP2	0	-2.46934	0.163	0.648	0
PTPN4	0	0.862732	0.697	0.376	0
NR4A2	0	-1.50618	0.034	0.338	0
CX3CR1	0	2.04667	0.886	0.35	0
RPL29	0	-0.444904	0.969	0.983	0
ARL6IP5	0	0.670243	0.855	0.634	0
MTRNR2L12	0	6.57284	0.996	0.012	0
IQGAP2	0	0.824197	0.574	0.284	0
LNPEP	0	0.812031	0.66	0.355	0
HNRNPA0	0	-0.867892	0.4	0.663	0
DUSP1	0	-3.1395	0.067	0.679	0
RIPOR2	0	1.05606	0.844	0.505	0
HLA-E	0	-0.631162	0.962	0.995	0
HLA-B	0	-0.658337	0.995	1	0
TNFAIP3	0	-2.07315	0.163	0.588	0
UTRN	0	1.04382	0.786	0.438	0
IGF2R	0	0.884076	0.514	0.231	0
ACTB	0	-0.669334	0.989	0.998	0
TRGC1	0	0.973206	0.438	0.168	0
TRGV7	0	0.908358	0.336	0.056	0
CHCHD2	0	-0.756295	0.688	0.863	0
ARPC1B	0	-1.5294	0.26	0.699	0
GIMAP7	0	1.48399	0.909	0.474	0
GIMAP4	0	1.20472	0.808	0.394	0
CD99	0	-0.630333	0.789	0.912	0
TMSB4X	0	0.480202	0.993	0.994	0
MSN	0	0.804031	0.905	0.71	0
OGT	0	0.957431	0.585	0.254	0
TSC22D3	0	-2.70565	0.4	0.873	0
SARAF	0	-0.718872	0.672	0.845	0
RPS20	0	0.710528	0.902	0.764	0
RPL7	0	0.8271	0.945	0.857	0
LINC00861	0	1.15921	0.745	0.372	0
LY6E	0	-0.9157	0.518	0.768	0
EEF1D	0	-0.845985	0.853	0.959	0
RPL8	0	-0.64224	0.953	0.983	0
LSP1	0	-0.737117	0.74	0.924	0
CD81	0	1.47662	0.534	0.147	0
FTH1	0	-1.2563	0.86	0.978	0
AHNAK	0	0.901957	0.892	0.702	0
EEF1G	0	-2.17467	0.07	0.699	0
FAU	0	-0.789638	0.963	0.993	0
CFL1	0	-0.513884	0.95	0.978	0
PTPRCAP	0	-2.68717	0.27	0.891	0
ATM	0	0.910494	0.722	0.417	0
HSPA8	0	0.786435	0.955	0.839	0
ETS1	0	0.907177	0.704	0.397	0
KLF6	0	-1.13588	0.525	0.753	0
PIP4K2A	0	0.937013	0.506	0.207	0
MAP3K8	0	-1.1991	0.249	0.528	0
DDIT4	0	-1.37597	0.238	0.566	0
CD69	0	-1.85471	0.313	0.635	0
KLRD1	0	0.985667	0.968	0.826	0
KIAA1551	0	1.12727	0.691	0.311	0
PCBP2	0	-1.56549	0.563	0.905	0
LYZ	0	1.25549	0.436	0.058	0
AL138963.3	0	1.33719	0.282	0.004	0
LCP1	0	0.722565	0.943	0.802	0
TRDC	0	1.11593	0.651	0.385	0
NFKBIA	0	-2.76465	0.203	0.577	0
FOS	0	-2.7796	0.044	0.417	0
CRIP1	0	-1.65637	0.41	0.761	0
ATP6V0C	0	-0.896166	0.359	0.619	0
RPL13	0	-0.808219	0.98	0.995	0
PFN1	0	-0.938899	0.958	0.991	0
RNASEK	0	-1.52656	0.107	0.585	0
EIF5A	0	-0.932212	0.367	0.651	0
SLFN5	0	1.30906	0.698	0.264	0
RPL19	0	-0.489865	0.973	0.991	0
EIF1	0	-1.33639	0.966	0.996	0
RAB5C	0	-0.993356	0.127	0.45	0
NME2	0	-1.06694	0.278	0.613	0
H3F3B	0	-0.859495	0.944	0.98	0
CD7	0	-0.828318	0.683	0.859	0
RPL17	0	-1.26686	0.789	0.939	0
SAMHD1	0	0.835331	0.644	0.341	0
PPDPF	0	-0.919781	0.502	0.75	0
GZMM	0	-0.936169	0.601	0.881	0
CIRBP	0	-1.16676	0.569	0.873	0
RPS15	0	-0.718897	0.969	0.991	0
GADD45B	0	-1.05834	0.163	0.443	0
JUNB	0	-2.41844	0.271	0.802	0
IER2	0	-1.68589	0.462	0.761	0
RPL18A	0	-0.540042	0.964	0.986	0
ZFP36	0	-2.28781	0.428	0.716	0
RPL18	0	-0.548025	0.968	0.986	0
PPP1R15A	0	-2.46331	0.06	0.526	0
RPS5	0	-0.533473	0.933	0.967	0
MIF	0	-0.725607	0.683	0.843	0
ITGB2	0	-0.616157	0.873	0.962	0
MT-CO1	0	0.488575	0.997	1	0
MT-CO2	0	-0.445404	0.997	1	0
MT-ATP8	0	-3.0422	0.458	0.978	0
MT-ATP6	0	0.718295	0.997	0.986	0
MT-CO3	0	-0.606902	0.996	1	0
MT-ND5	0	0.761365	0.996	0.964	0
MT-ND6	0	1.52866	0.884	0.442	0
MT-CYB	0	-0.471489	0.997	0.998	0
ITCH	7.00585e-305	0.735685	0.434	0.169	1.93411e-300
SETX	1.1571e-303	0.77157	0.475	0.202	3.19442e-299
SAMD3	1.01783e-300	0.782163	0.717	0.454	2.80993e-296
MBNL1	1.35375e-298	0.644136	0.88	0.691	3.73729e-294
TMA7	2.85675e-298	-0.525452	0.899	0.95	7.88662e-294
PTPN22	3.83557e-297	0.760236	0.548	0.271	1.05888e-292
CXCR4	4.05847e-296	-1.22553	0.271	0.543	1.12042e-291
XRCC5	1.4109e-295	0.723172	0.664	0.389	3.89508e-291
C9orf16	1.31448e-294	-0.765232	0.445	0.675	3.62888e-290
CAPZA1	1.78423e-293	0.717639	0.56	0.277	4.92572e-289
SCAND1	1.37742e-290	-0.851149	0.266	0.526	3.80263e-286
SERINC1	1.664e-287	0.683078	0.585	0.294	4.59381e-283
CTSW	6.18864e-287	-0.623572	0.913	0.974	1.7085e-282
STAT4	1.0857e-286	0.717236	0.639	0.355	2.99729e-282
SLAMF6	1.99819e-286	0.727805	0.392	0.148	5.51639e-282
RPLP1	2.36294e-286	-0.412737	0.985	0.995	6.52337e-282
VPS13C	3.7626e-285	0.747361	0.584	0.305	1.03874e-280
RPS9	1.43998e-284	-0.454103	0.943	0.958	3.97536e-280
IVNS1ABP	2.01552e-282	0.767004	0.449	0.19	5.56426e-278
PARP4	8.45618e-282	0.69357	0.364	0.128	2.3345e-277
AOAH	1.54221e-280	0.795268	0.705	0.457	4.25757e-276
GLS	3.46908e-280	0.723013	0.371	0.133	9.57708e-276
PRKACB	4.12579e-278	0.734792	0.585	0.311	1.13901e-273
PTPN12	1.20824e-277	0.748293	0.448	0.192	3.33558e-273
C14orf119	7.47337e-277	0.632341	0.33	0.108	2.06317e-272
SPN	3.66835e-276	0.716029	0.736	0.493	1.01272e-271
KLF13	1.09389e-275	0.750543	0.433	0.184	3.01991e-271
S100A11	6.9995e-273	0.698424	0.712	0.448	1.93235e-268
SAMD9	2.14617e-269	0.714556	0.424	0.176	5.92494e-265
BOD1L1	4.96897e-269	0.716807	0.393	0.153	1.37178e-264
SH2D1B	5.5591e-269	0.851435	0.587	0.335	1.5347e-264
SAMD9L	2.60856e-266	0.706702	0.338	0.117	7.20144e-262
SACM1L	1.3494e-265	0.677017	0.335	0.115	3.7253e-261
RPL13A	6.596e-265	0.443378	0.97	0.95	1.82096e-260
RPLP0	5.96022e-262	-0.482099	0.948	0.973	1.64544e-257
SERINC3	2.36911e-261	0.668063	0.446	0.195	6.54041e-257
NCBP2-AS2	2.19792e-260	-0.815667	0.141	0.381	6.0678e-256
UQCRFS1	6.3493e-260	-0.774435	0.293	0.529	1.75285e-255
CSNK2B	1.18969e-258	-0.792079	0.1	0.344	3.28437e-254
RPL41	2.32033e-256	0.498781	0.99	0.995	6.40574e-252
HNRNPDL	6.46527e-255	-0.649826	0.694	0.832	1.78487e-250
TAF10	1.00077e-254	0.703386	0.38	0.151	2.76281e-250
FAM107B	5.67924e-254	0.699752	0.562	0.306	1.56787e-249
TRAF3IP3	1.10291e-251	0.614352	0.785	0.553	3.0448e-247
DNAJB1	2.05738e-250	-0.951301	0.176	0.411	5.6798e-246
NCKAP1L	1.45274e-249	0.675341	0.514	0.258	4.01058e-245
PLCL2	3.28632e-249	0.627148	0.27	0.078	9.07253e-245
CST7	4.57987e-249	-0.427837	0.958	0.975	1.26437e-244
ARL6IP4	3.75282e-247	-0.720468	0.392	0.619	1.03604e-242
GIMAP2	2.29955e-246	0.641778	0.359	0.137	6.34837e-242
RABAC1	3.31411e-246	-0.741764	0.335	0.567	9.14927e-242
CTSC	2.28512e-245	0.610244	0.828	0.616	6.30852e-241
DOCK8	6.9296e-245	0.685004	0.541	0.288	1.91305e-240
BPTF	3.40365e-243	0.703387	0.545	0.29	9.39645e-239
PAXX	4.25645e-243	-0.657855	0.523	0.73	1.17508e-238
ARHGEF3	6.10648e-242	0.685918	0.51	0.261	1.68582e-237
2022-09-07	9.56588e-242	0.557712	0.895	0.75	2.64085e-237
TRIM22	9.80029e-242	0.707169	0.545	0.292	2.70557e-237
GIMAP6	6.09121e-241	0.619876	0.356	0.135	1.6816e-236
KLRF1	7.41303e-241	0.696997	0.803	0.628	2.04651e-236
IL18RAP	1.10356e-240	0.775844	0.362	0.145	3.04659e-236
ATP5F1D	5.40383e-239	-0.680562	0.454	0.666	1.49183e-234
RASSF1	9.75359e-239	-0.707112	0.37	0.607	2.69267e-234
ARF5	8.4098e-238	-0.715093	0.338	0.563	2.32169e-233
RALY	7.68636e-237	-0.69944	0.369	0.591	2.12197e-232
PPIA	8.40631e-237	0.482637	0.969	0.946	2.32073e-232
NCOA4	5.7272e-236	0.650418	0.42	0.186	1.58111e-231
P4HB	1.22411e-235	-0.715395	0.375	0.607	3.37939e-231
OAS2	1.32246e-235	0.583086	0.261	0.077	3.65091e-231
TXK	2.6802e-235	0.759843	0.581	0.342	7.39923e-231
GYPC	9.12942e-235	-0.728484	0.332	0.557	2.52036e-230
CD48	1.35093e-233	0.623877	0.844	0.673	3.72952e-229
ZFP36L2	1.21659e-231	-0.791873	0.666	0.826	3.35863e-227
SLC25A6	8.12937e-230	-0.615363	0.64	0.8	2.24428e-225
EMD	1.29806e-229	-0.76292	0.226	0.453	3.58355e-225
TYROBP	1.43457e-229	-0.535375	0.845	0.885	3.96041e-225
CD74	7.27446e-229	-0.805049	0.828	0.906	2.00826e-224
RPS17	1.59131e-228	-0.762058	0.293	0.521	4.39312e-224
SET	9.71536e-226	0.603169	0.691	0.468	2.68212e-221
RBM3	1.99522e-224	-0.632405	0.64	0.786	5.50822e-220
SMAP2	1.10671e-223	0.589401	0.354	0.138	3.0553e-219
YPEL3	2.38668e-222	0.78514	0.458	0.238	6.58892e-218
ARF1	7.83714e-221	-0.6259	0.613	0.78	2.1636e-216
ATP2B4	3.05128e-219	0.620807	0.577	0.324	8.42368e-215
SH3BGRL3	2.43588e-218	-0.442259	0.955	0.97	6.72473e-214
ZNF638	4.58568e-218	0.650721	0.379	0.163	1.26597e-213
UBE2D2	2.45753e-217	-0.647628	0.418	0.627	6.78451e-213
CLTC	1.00904e-216	0.594922	0.378	0.159	2.78566e-212
TRANK1	1.24626e-216	0.631764	0.376	0.159	3.44055e-212
CCNI	2.52515e-216	-0.585459	0.64	0.806	6.97118e-212
STK38	1.19192e-215	0.631984	0.581	0.339	3.29053e-211
G3BP1	4.73484e-215	0.612156	0.433	0.204	1.30715e-210
CEP350	4.21606e-214	0.650863	0.404	0.183	1.16393e-209
ADAM10	9.27179e-214	0.62097	0.509	0.269	2.55966e-209
ARHGAP25	8.57692e-213	0.619002	0.536	0.296	2.36783e-208
PRRC2C	1.36414e-212	0.583724	0.817	0.622	3.76597e-208
FYN	1.655e-209	0.631502	0.68	0.464	4.56895e-205
FYB1	3.33631e-209	0.608241	0.811	0.625	9.21054e-205
EIF3F	4.16088e-209	-0.58515	0.6	0.764	1.14869e-204
LCP2	4.56066e-209	0.598369	0.675	0.447	1.25906e-204
ALDOA	1.07418e-208	-0.662804	0.475	0.657	2.96548e-204
MT-ND3	3.58277e-208	-0.425549	0.988	0.992	9.89095e-204
ADD3	3.97294e-208	0.628561	0.671	0.441	1.09681e-203
FGL2	4.98321e-208	0.586665	0.262	0.086	1.37572e-203
KMT2A	6.4937e-207	0.652175	0.447	0.219	1.79271e-202
ARHGEF6	1.7367e-205	0.570481	0.325	0.127	4.79451e-201
MED10	7.26999e-205	-0.694676	0.301	0.513	2.00703e-200
RPL23	1.56779e-204	0.591067	0.833	0.681	4.32821e-200
EFHD2	3.49423e-204	0.885283	0.737	0.672	9.64652e-200
GBP2	5.79671e-204	0.65486	0.427	0.208	1.6003e-199
ACTR2	6.80352e-204	0.585645	0.684	0.454	1.87825e-199
GPR65	7.54062e-203	0.695453	0.593	0.366	2.08174e-198
SF3B3	3.39354e-202	0.553378	0.285	0.102	9.36855e-198
NPAT	7.34064e-202	0.594061	0.261	0.088	2.02653e-197
S1PR5	1.44267e-201	-0.665566	0.484	0.701	3.98277e-197
RAB5IF	2.18539e-200	-0.748391	0.25	0.455	6.03321e-196
TMBIM6	5.66967e-200	0.532011	0.84	0.657	1.56522e-195
SNRPB	1.5853e-199	-0.676404	0.381	0.581	4.37655e-195
HNRNPD	8.37549e-199	0.611288	0.465	0.241	2.31222e-194
EDF1	1.93325e-198	-0.555641	0.622	0.762	5.33712e-194
KLF2	8.07981e-198	1.1204	0.636	0.547	2.23059e-193
GNAI2	5.4437e-197	0.711479	0.567	0.376	1.50284e-192
SUPT16H	8.82309e-197	0.585578	0.406	0.192	2.43579e-192
NCAM1	9.22528e-196	0.619967	0.341	0.144	2.54682e-191
N4BP2L2	1.34263e-193	0.588375	0.686	0.459	3.70659e-189
JTB	7.28733e-193	-0.631814	0.378	0.575	2.01181e-188
MYBL1	1.40402e-192	0.669887	0.486	0.265	3.87607e-188
IQGAP1	3.82964e-192	0.534172	0.812	0.629	1.05725e-187
COX5B	7.92745e-191	-0.566427	0.552	0.717	2.18853e-186
TLN1	2.36879e-190	0.554149	0.707	0.501	6.53951e-186
MAPK1	3.88593e-190	0.597969	0.488	0.264	1.07279e-185
RPS19BP1	2.73297e-189	-0.659842	0.233	0.437	7.54492e-185
POLR2B	2.99088e-189	0.565488	0.441	0.22	8.25693e-185
ARHGAP15	2.64273e-188	0.606994	0.54	0.314	7.29577e-184
C12orf75	4.4749e-188	-0.643271	0.464	0.642	1.23538e-183
TAGLN2	1.17548e-187	-0.64702	0.696	0.818	3.24515e-183
EOMES	1.56336e-187	0.62543	0.332	0.141	4.31597e-183
SNHG9	4.76896e-187	-0.760781	0.099	0.293	1.31657e-182
ANKRD44	1.13851e-185	0.576151	0.599	0.367	3.14309e-181
IL2RG	1.97313e-185	-0.732176	0.252	0.459	5.44722e-181
GNAS	3.46263e-185	0.639072	0.551	0.344	9.55928e-181
ABHD17A	3.48314e-185	0.987828	0.497	0.347	9.6159e-181
NCL	8.65857e-185	0.482677	0.862	0.725	2.39037e-180
ENPP4	1.05453e-184	0.485371	0.284	0.104	2.91125e-180
GLIPR1	2.04354e-184	0.626402	0.527	0.304	5.64161e-180
ATF7IP	1.32106e-183	0.58601	0.456	0.236	3.64705e-179
ASH1L	2.35786e-183	0.562394	0.387	0.181	6.50935e-179
REX1BD	3.11724e-183	-0.640537	0.279	0.484	8.60577e-179
DPP7	1.4697e-181	-0.663544	0.266	0.464	4.05741e-177
UBE2V1	2.05709e-181	-0.649263	0.117	0.317	5.67901e-177
ARHGAP26	3.0455e-181	0.531043	0.268	0.097	8.40772e-177
DDX17	1.14474e-180	0.605654	0.691	0.488	3.16029e-176
RAB8B	2.37989e-180	0.537752	0.456	0.237	6.57017e-176
LIMD2	1.12795e-178	-0.540492	0.574	0.774	3.11393e-174
ICAM3	1.12962e-178	-0.596431	0.449	0.64	3.11853e-174
GSTP1	9.7611e-178	-0.526382	0.71	0.817	2.69475e-173
ZNF428	3.89423e-176	-0.652037	0.196	0.388	1.07508e-171
SYNE2	2.86114e-175	0.542614	0.778	0.623	7.89875e-171
HIST1H4C	2.45957e-174	0.564917	0.72	0.514	6.79013e-170
RASGRP1	2.66318e-174	0.536994	0.313	0.131	7.35225e-170
STAG2	3.41964e-174	0.570471	0.413	0.208	9.4406e-170
LBR	6.65138e-174	0.55501	0.5	0.282	1.83625e-169
DAZAP2	3.33334e-173	-0.505588	0.746	0.837	9.20235e-169
EIF4B	9.38806e-173	0.510844	0.739	0.551	2.59176e-168
RHOC	2.91212e-172	-0.706763	0.295	0.487	8.0395e-168
HNRNPF	6.46546e-172	0.520795	0.666	0.448	1.78492e-167
RPS11	1.38073e-171	0.436744	0.939	0.879	3.81178e-167
DIAPH1	2.08611e-171	0.554852	0.548	0.331	5.75912e-167
HIST1H1E	5.46872e-171	0.577541	0.585	0.37	1.50975e-166
PPP1R10	8.25329e-171	0.535534	0.283	0.112	2.27849e-166
PICALM	1.42458e-170	0.487815	0.27	0.102	3.93283e-166
CD164	2.76548e-170	0.525678	0.669	0.448	7.63466e-166
ZRANB2	1.39428e-169	0.555104	0.547	0.325	3.84919e-165
SPOCK2	1.90525e-169	-0.76273	0.23	0.431	5.25983e-165
NCR1	6.16286e-169	0.597489	0.456	0.25	1.70138e-164
CCT5	1.40918e-168	0.531407	0.404	0.203	3.89034e-164
PURA	2.7735e-168	0.482	0.261	0.097	7.65681e-164
GZMA	2.79791e-168	0.49308	0.956	0.93	7.72419e-164
UBXN1	1.99398e-167	-0.575927	0.485	0.647	5.50477e-163
ERBIN	2.73962e-167	0.543732	0.376	0.181	7.56327e-163
ARFGEF1	3.04352e-167	0.493211	0.287	0.114	8.40224e-163
TMEM160	8.9696e-167	-0.618385	0.211	0.399	2.47624e-162
HSP90AB1	1.43145e-166	0.528482	0.829	0.669	3.95181e-162
IRF1	4.76545e-166	-0.97966	0.642	0.765	1.3156e-161
GZMH	7.7566e-166	-0.540905	0.799	0.864	2.14136e-161
CCDC85B	2.82728e-165	-0.634393	0.303	0.489	7.80528e-161
DPYD	3.58e-165	0.521666	0.37	0.176	9.88331e-161
CAPNS1	3.85114e-165	0.55459	0.415	0.216	1.06318e-160
2022-03-07	4.13582e-165	0.501701	0.324	0.143	1.14178e-160
VCL	4.31957e-165	0.5684	0.394	0.198	1.1925e-160
SUZ12	6.67199e-165	0.477618	0.264	0.1	1.84194e-160
EIF4A2	1.68869e-164	0.526942	0.745	0.556	4.66196e-160
URI1	2.98619e-164	0.503522	0.322	0.14	8.24397e-160
MORC3	4.87951e-164	0.523983	0.379	0.184	1.34709e-159
CCL5	8.89337e-164	-0.437122	0.881	0.934	2.45519e-159
EIF4G2	1.33365e-163	0.489008	0.721	0.524	3.68181e-159
MOB4	3.92067e-163	-0.631899	0.102	0.283	1.08238e-158
SPTBN1	3.97177e-162	0.519904	0.32	0.14	1.09649e-157
CDK13	7.00366e-162	0.530401	0.377	0.182	1.9335e-157
BTG1	7.30391e-162	-0.55663	0.774	0.865	2.01639e-157
SPON2	9.02815e-162	-0.752578	0.619	0.757	2.4924e-157
TRIM38	9.64893e-162	0.491562	0.287	0.117	2.66378e-157
EPRS	3.19058e-161	0.538765	0.333	0.152	8.80823e-157
PRELID1	4.24683e-160	-0.573349	0.421	0.597	1.17242e-155
NFKBIB	6.97464e-160	-0.697829	0.113	0.286	1.92549e-155
VAV3	6.05063e-159	0.468751	0.264	0.102	1.6704e-154
MYH9	3.04677e-158	0.523228	0.746	0.592	8.4112e-154
KLF12	3.44471e-158	0.535062	0.37	0.181	9.50982e-154
NBPF19	5.32555e-158	0.512039	0.279	0.113	1.47022e-153
PPP2R5A	3.2309e-157	0.487201	0.29	0.121	8.91955e-153
ARHGDIA	1.78986e-156	-0.586512	0.476	0.637	4.94126e-152
TRAPPC10	7.64421e-156	0.523126	0.342	0.159	2.11034e-151
YPEL5	1.17742e-155	-0.931992	0.266	0.439	3.2505e-151
TRIP12	4.75977e-155	0.509578	0.305	0.134	1.31403e-150
BSG	2.40148e-154	-0.544304	0.473	0.636	6.62976e-150
CASP8	2.86174e-154	0.504716	0.549	0.334	7.90039e-150
PCM1	6.83626e-154	0.536266	0.456	0.254	1.88729e-149
PPP1R12A	7.09903e-154	0.517518	0.608	0.394	1.95983e-149
RECQL	1.76524e-153	0.536714	0.393	0.203	4.87331e-149
IKZF3	1.16806e-152	0.568361	0.515	0.313	3.22467e-148
UBLCP1	7.71335e-152	0.483003	0.326	0.149	2.12942e-147
CD247	1.44426e-151	-0.457142	0.828	0.896	3.98717e-147
DRAP1	1.70066e-151	-0.545657	0.458	0.628	4.69502e-147
PTP4A2	2.86531e-151	0.503782	0.647	0.453	7.91027e-147
MAP7D1	1.39239e-150	0.483539	0.293	0.126	3.84398e-146
EIF3A	4.10958e-150	0.516082	0.556	0.35	1.13453e-145
EIF4G3	1.25599e-149	0.506869	0.261	0.106	3.46741e-145
KIF2A	1.36041e-149	0.528672	0.512	0.308	3.7557e-145
TOP2B	2.97047e-149	0.496956	0.261	0.106	8.20057e-145
PPP1CA	3.62603e-149	-0.477922	0.624	0.765	1.00104e-144
CD46	5.53448e-149	0.50163	0.444	0.243	1.5279e-144
CD226	1.08022e-148	0.571717	0.365	0.183	2.98217e-144
CDC37	1.11799e-148	-0.554722	0.446	0.616	3.08645e-144
STXBP2	2.17767e-148	-0.567749	0.088	0.254	6.0119e-144
ELOB	2.86876e-148	-0.441106	0.708	0.809	7.9198e-144
XRN1	4.2865e-148	0.521582	0.442	0.245	1.18337e-143
SETD2	4.32916e-148	0.482509	0.356	0.173	1.19515e-143
TSPO	7.76946e-148	-0.584036	0.287	0.465	2.14491e-143
MYDGF	1.11297e-147	-0.626429	0.205	0.377	3.07259e-143
ATRX	2.35297e-147	0.488639	0.628	0.419	6.49584e-143
EPS15	2.89723e-147	0.51793	0.372	0.189	7.99837e-143
PLAC8	9.9922e-147	0.55577	0.755	0.579	2.75855e-142
IKZF1	1.54209e-146	0.526712	0.629	0.439	4.25725e-142
COPB2	4.32456e-146	0.462253	0.289	0.126	1.19388e-141
STK17B	4.70558e-146	-0.643076	0.39	0.554	1.29907e-141
PIN1	8.98129e-146	-0.580859	0.218	0.391	2.47946e-141
ITK	2.32919e-145	0.549001	0.42	0.229	6.43019e-141
SPEN	3.32103e-145	0.483684	0.313	0.142	9.16838e-141
UQCR11	9.0706e-145	-0.465929	0.674	0.774	2.50412e-140
GPR174	1.13851e-144	0.484543	0.358	0.177	3.14309e-140
COX5A	3.47092e-144	-0.54085	0.364	0.527	9.58218e-140
LIME1	5.25443e-144	-0.635704	0.192	0.366	1.45059e-139
HMGN1	9.69098e-144	-0.574377	0.408	0.573	2.67539e-139
ACTR3	1.42803e-143	0.471248	0.711	0.524	3.94236e-139
PSME1	2.13773e-143	-0.420044	0.837	0.89	5.90163e-139
SBDS	2.22478e-143	-0.732969	0.211	0.384	6.14195e-139
VPS35	4.00169e-143	0.470311	0.27	0.115	1.10475e-138
TIGIT	5.01148e-143	0.567612	0.363	0.187	1.38352e-138
CCND3	7.21668e-143	-0.475947	0.594	0.758	1.99231e-138
UBE2D3	2.3629e-142	-0.522182	0.558	0.691	6.52327e-138
MAF1	3.13846e-142	-0.599506	0.229	0.4	8.66434e-138
DENND4C	3.41885e-142	0.494793	0.313	0.147	9.43841e-138
ABI1	3.70658e-142	0.479263	0.451	0.252	1.02328e-137
CAP1	4.60234e-142	0.46584	0.805	0.64	1.27057e-137
WNK1	8.51244e-142	0.507942	0.398	0.211	2.35003e-137
IRF2	1.24176e-141	0.501442	0.388	0.205	3.42813e-137
AKAP13	2.11809e-141	0.467688	0.685	0.49	5.84742e-137
ZMYND11	3.74818e-141	0.446966	0.26	0.107	1.03476e-136
CCAR1	5.43028e-141	0.502169	0.359	0.181	1.49914e-136
SLFN12L	8.31733e-141	0.507081	0.346	0.171	2.29616e-136
GAPDH	1.47868e-140	-0.40858	0.931	0.954	4.08218e-136
DTHD1	1.75078e-139	0.575893	0.306	0.145	4.83337e-135
PDS5A	3.05894e-139	0.449547	0.264	0.11	8.44482e-135
SNX6	4.36509e-139	0.507641	0.524	0.322	1.20507e-134
ADD1	6.81586e-139	0.502473	0.463	0.268	1.88165e-134
TBX21	1.60554e-138	0.641987	0.513	0.345	4.43241e-134
SMC1A	2.33473e-138	0.472515	0.333	0.163	6.44549e-134
FCER1G	3.73467e-138	0.708203	0.611	0.423	1.03103e-133
CALM2	4.32299e-138	0.470373	0.776	0.606	1.19345e-133
S100A6	7.91348e-138	-0.437071	0.83	0.898	2.18467e-133
SFPQ	1.48411e-137	0.506538	0.437	0.246	4.09717e-133
SDF2L1	2.30048e-137	-0.642723	0.167	0.333	6.35095e-133
DOK2	6.00099e-137	-0.544945	0.415	0.587	1.65669e-132
THRAP3	4.23634e-136	0.479276	0.583	0.381	1.16953e-131
APOBEC3G	5.19688e-136	0.487395	0.623	0.425	1.4347e-131
SRSF2	8.17983e-136	-0.626174	0.374	0.542	2.25821e-131
GNB1	1.22371e-135	0.470136	0.366	0.187	3.37828e-131
CALCOCO2	1.38369e-135	0.512623	0.395	0.215	3.81996e-131
MAP4	1.58329e-135	0.461431	0.353	0.179	4.37099e-131
NUFIP2	3.62616e-135	0.417262	0.293	0.131	1.00107e-130
AC016831.7	7.86337e-135	-0.691897	0.163	0.326	2.17084e-130
TAF15	1.56398e-134	0.490887	0.501	0.306	4.31767e-130
GBP4	2.00493e-134	0.498112	0.342	0.172	5.53501e-130
RAB5B	2.55253e-134	0.439829	0.292	0.133	7.04678e-130
RPS6KA3	2.66156e-134	0.440777	0.264	0.113	7.34778e-130
LPXN	8.01477e-134	0.492869	0.385	0.208	2.21264e-129
HSPA5	2.10028e-133	-0.864562	0.552	0.663	5.79826e-129
MATK	2.39917e-133	-0.531601	0.417	0.598	6.62338e-129
CDC42SE1	2.9771e-133	0.463608	0.675	0.481	8.21888e-129
CHD8	3.55882e-133	0.452817	0.288	0.131	9.82483e-129
ARPC5L	4.41167e-133	-0.550126	0.46	0.62	1.21793e-128
COPE	1.47187e-132	-0.532343	0.34	0.506	4.0634e-128
TGFBR1	1.81448e-132	0.430645	0.251	0.105	5.00922e-128
LAIR2	4.24885e-132	-0.748085	0.255	0.433	1.17298e-127
TBCB	6.2805e-132	-0.540838	0.341	0.503	1.73386e-127
GABARAP	3.95643e-131	-0.421065	0.678	0.776	1.09225e-126
APBB1IP	6.28054e-131	0.452454	0.628	0.438	1.73387e-126
APH1A	1.20398e-130	-0.538104	0.279	0.44	3.32381e-126
XPO1	1.52334e-130	0.441549	0.288	0.132	4.20549e-126
ANXA11	1.87434e-130	-0.513954	0.366	0.539	5.1745e-126
PRPF8	5.30782e-130	0.469812	0.495	0.299	1.46533e-125
BHLHE40	1.96866e-129	-0.871179	0.344	0.49	5.43489e-125
PHC3	6.76543e-129	0.453302	0.3	0.141	1.86773e-124
RHOG	2.27853e-128	-0.53118	0.393	0.551	6.29034e-124
NUMA1	7.14901e-128	0.465864	0.341	0.174	1.97363e-123
DNAJB6	7.61294e-128	-0.625622	0.373	0.524	2.1017e-123
LUC7L3	1.10953e-127	0.488482	0.546	0.357	3.06307e-123
NDUFA13	1.1244e-127	-0.546543	0.228	0.399	3.10414e-123
ARAP2	1.20583e-127	0.468984	0.434	0.248	3.32894e-123
DOCK11	1.54882e-127	0.477415	0.305	0.147	4.27582e-123
MATR3.1	1.05575e-126	-0.572808	0.18	0.347	2.9146e-122
NONO	2.47639e-126	0.468551	0.507	0.312	6.83658e-122
STIP1	3.33833e-126	0.432361	0.271	0.122	9.21612e-122
SCAF11	4.97199e-126	0.494948	0.58	0.387	1.37262e-121
GPATCH8	1.02085e-125	0.469176	0.382	0.206	2.81826e-121
PARP14	1.10521e-125	0.460565	0.293	0.138	3.05115e-121
STK4	4.09915e-125	0.400505	0.79	0.632	1.13165e-120
TMEM71	4.59006e-125	0.477824	0.29	0.138	1.26718e-120
ANKRD12	7.64282e-125	0.48219	0.672	0.491	2.10995e-120
KAT6A	3.00343e-124	0.443321	0.347	0.178	8.29158e-120
HMGN2	3.13346e-124	-0.488327	0.567	0.694	8.65055e-120
LAMTOR1	5.19373e-123	-0.519086	0.3	0.455	1.43383e-118
MAP2K2	1.62212e-122	0.425054	0.301	0.144	4.47818e-118
MAT2A	4.80873e-122	0.426763	0.267	0.121	1.32755e-117
TMEM259	2.07633e-121	0.449118	0.278	0.127	5.73214e-117
C18orf32	9.23685e-121	-0.524516	0.153	0.312	2.55002e-116
CTR9	9.29965e-121	0.434473	0.327	0.165	2.56735e-116
RALBP1	1.19857e-120	0.430107	0.306	0.148	3.30888e-116
NAA10	1.24319e-120	-0.499792	0.108	0.259	3.43208e-116
LAPTM5	1.32369e-120	-0.411927	0.757	0.841	3.65431e-116
MTPN	2.24928e-120	0.446263	0.593	0.405	6.20958e-116
NFATC3	5.88736e-120	0.448943	0.48	0.294	1.62532e-115
PUM1	6.84704e-120	0.441023	0.335	0.172	1.89026e-115
CLEC2D	7.52145e-120	0.54233	0.397	0.229	2.07645e-115
PSMA5	1.91873e-119	0.460726	0.482	0.301	5.29705e-115
ADH5	1.94516e-119	0.441911	0.42	0.243	5.37e-115
RBM4	1.99749e-119	-0.518863	0.123	0.279	5.51447e-115
ZC3H13	2.70164e-119	0.469585	0.349	0.186	7.45841e-115
PRKAA1	4.12433e-119	0.443366	0.286	0.138	1.1386e-114
EXOC4	4.43033e-119	0.430792	0.31	0.154	1.22308e-114
CD96	7.68654e-119	0.474725	0.521	0.34	2.12202e-114
PHB2	1.9618e-118	-0.532822	0.257	0.411	5.41593e-114
DDX39A	3.85942e-118	-0.61814	0.278	0.429	1.06547e-113
SF1	5.31776e-118	-0.539961	0.537	0.666	1.46807e-113
BTN3A3	1.31051e-117	0.444283	0.313	0.157	3.61792e-113
PRKDC	7.75391e-117	0.453587	0.394	0.222	2.14062e-112
KIR3DL1	8.9209e-117	0.568007	0.273	0.131	2.46279e-112
RBL2	1.40134e-116	0.444347	0.603	0.417	3.86869e-112
FRYL	1.14225e-115	0.44353	0.357	0.191	3.15342e-111
BTN3A1	4.11933e-115	0.439317	0.428	0.25	1.13722e-110
APRT	1.16013e-114	-0.468164	0.516	0.646	3.20278e-110
TRG-AS1	1.89278e-114	0.498573	0.332	0.176	5.2254e-110
LSM7	2.40243e-114	-0.493733	0.338	0.487	6.63239e-110
NFATC2	3.3176e-114	0.4687	0.498	0.319	9.15889e-110
SPSB3	4.61867e-114	-0.506752	0.328	0.484	1.27507e-109
SP110	6.61894e-114	0.463744	0.429	0.257	1.82729e-109
MAPK1IP1L	8.30885e-114	-0.667363	0.244	0.388	2.29382e-109
SLA	1.03808e-113	0.447493	0.33	0.173	2.86582e-109
IL16	1.32366e-113	0.431273	0.514	0.33	3.65422e-109
RBM39	1.90172e-113	-0.505056	0.802	0.844	5.25007e-109
HSPD1	4.50083e-113	0.435571	0.356	0.194	1.24254e-108
AKAP9	5.79261e-113	0.469277	0.462	0.286	1.59917e-108
KLRC1	1.11814e-112	0.7321	0.309	0.16	3.08685e-108
TRIM56	4.03493e-112	0.413146	0.26	0.12	1.11392e-107
USP28	3.03483e-111	0.435937	0.347	0.187	8.37825e-107
LARS	8.6265e-111	0.41448	0.273	0.132	2.38152e-106
CSDE1	9.43376e-111	0.416517	0.679	0.5	2.60438e-106
ZBTB7A	1.43732e-110	0.475111	0.36	0.202	3.968e-106
SMDT1	1.67332e-110	-0.507433	0.3	0.45	4.61953e-106
CNTRL	4.49273e-110	0.418181	0.261	0.123	1.24031e-105
RBBP4	4.64571e-110	0.423802	0.495	0.315	1.28254e-105
DYNLL1	5.13841e-110	0.465227	0.545	0.368	1.41856e-105
CPNE3	7.30333e-110	0.445299	0.366	0.206	2.01623e-105
ANXA2	1.12748e-109	0.491192	0.603	0.438	3.11264e-105
APMAP	2.26607e-109	-0.461229	0.6	0.722	6.25594e-105
ZNF24	2.76476e-109	0.419356	0.371	0.208	7.63267e-105
GOLGB1	3.20107e-109	0.461445	0.3	0.154	8.8372e-105
CCT8	1.3726e-108	0.416766	0.416	0.246	3.78933e-104
MCTP2	1.55046e-108	0.471856	0.451	0.277	4.28036e-104
ZEB2	1.57345e-108	0.463283	0.743	0.596	4.34382e-104
SQSTM1	1.28342e-107	-0.498444	0.432	0.575	3.54313e-103
RBMS1	1.3335e-107	0.43029	0.389	0.222	3.6814e-103
SMG1	3.72748e-107	0.439164	0.437	0.267	1.02905e-102
TMED2	6.61055e-107	-0.487085	0.304	0.453	1.82498e-102
CELF2	8.67739e-107	0.421978	0.691	0.521	2.39557e-102
MCRIP1	2.60281e-106	-0.498041	0.199	0.343	7.18557e-102
AC116366.3	2.84909e-106	-0.520254	0.282	0.43	7.86548e-102
DOCK10	3.05099e-106	0.433507	0.353	0.193	8.42286e-102
RBM25	3.71485e-106	0.427044	0.623	0.451	1.02556e-101
PHF1	1.14792e-105	-0.543532	0.146	0.284	3.16905e-101
PARP8	1.85384e-105	0.417096	0.564	0.384	5.11789e-101
EIF3G	2.50672e-105	-0.421219	0.603	0.737	6.92031e-101
BRD7	7.68672e-105	0.4073	0.3	0.154	2.12207e-100
RABGAP1L	7.74296e-105	0.431747	0.464	0.29	2.1376e-100
MDH1	1.1833e-103	0.41358	0.408	0.243	3.26674e-99
MYOM2	1.33103e-103	0.934004	0.445	0.315	3.67457e-99
PGAM1	1.33391e-103	-0.462923	0.41	0.553	3.68252e-99
TUBA1A	1.47131e-103	-0.665988	0.339	0.471	4.06184e-99
SLC20A1	3.20955e-103	0.410954	0.374	0.213	8.86061e-99
SMARCA2	9.91309e-103	0.420197	0.404	0.238	2.73671e-98
USP34	1.6609e-102	0.42371	0.369	0.21	4.58525e-98
ESYT2	7.195e-102	0.416435	0.256	0.122	1.98632e-97
HIST1H1D	9.95366e-102	0.486531	0.383	0.227	2.74791e-97
ANKRD11	3.25154e-101	0.416796	0.429	0.261	8.97654e-97
NT5C	1.09547e-100	-0.514562	0.219	0.356	3.02427e-96
HOPX	1.17976e-99	-0.454038	0.703	0.786	3.25695e-95
EIF2S3	1.30054e-99	0.423533	0.488	0.32	3.5904e-95
CTSD	5.99144e-99	-0.491122	0.117	0.25	1.65406e-94
NDUFB10	8.14943e-99	-0.449866	0.336	0.474	2.24981e-94
GOLGA4	1.30886e-98	0.41204	0.454	0.287	3.61338e-94
TMUB1	1.73024e-98	-0.483044	0.148	0.279	4.77668e-94
CCDC124	3.57137e-98	-0.478867	0.172	0.307	9.85947e-94
PHF3	1.29736e-97	0.414429	0.433	0.268	3.58163e-93
EIF4H	2.11881e-97	-0.493873	0.327	0.464	5.8494e-93
MLF2	2.48584e-97	-0.472938	0.238	0.377	6.86267e-93
PLCG2	5.9919e-97	0.401422	0.264	0.132	1.65418e-92
KMT2C	7.91467e-97	0.432264	0.354	0.203	2.185e-92
CHD9	1.51675e-96	0.420665	0.334	0.189	4.1873e-92
SDF4	2.20889e-96	-0.477491	0.328	0.464	6.09808e-92
FCMR	3.2425e-96	0.414407	0.478	0.312	8.95156e-92
SDAD1	7.97872e-96	0.403166	0.294	0.157	2.20269e-91
CCL4L2	3.72919e-95	0.522421	0.334	0.19	1.02952e-90
VIM	5.35766e-95	-0.492152	0.651	0.753	1.47909e-90
ANP32E	5.65368e-95	0.421497	0.359	0.209	1.56081e-90
RAB2A	1.11123e-94	-0.480277	0.334	0.467	3.06778e-90
MRPL41	1.21304e-94	-0.461432	0.207	0.344	3.34884e-90
IDH2	5.50987e-94	-0.464437	0.277	0.413	1.52111e-89
FKBP11	7.01626e-94	-0.502072	0.276	0.42	1.93698e-89
CYLD	9.06962e-94	0.402851	0.396	0.24	2.50385e-89
SYF2	1.63965e-93	-0.482411	0.383	0.514	4.52658e-89
CEP78	2.00276e-93	0.430193	0.511	0.349	5.52901e-89
FCRL3	2.00657e-92	0.442136	0.269	0.142	5.53953e-88
MAP1LC3B	8.05918e-92	-0.464904	0.414	0.538	2.2249e-87
SELPLG	4.3594e-91	0.418041	0.614	0.47	1.2035e-86
GNB2	1.02922e-90	-0.448799	0.337	0.478	2.84136e-86
SERP1	1.55961e-90	-0.453676	0.381	0.509	4.30561e-86
PRDX5	2.03516e-90	-0.442882	0.46	0.583	5.61845e-86
DCTN3	2.33019e-90	-0.464447	0.288	0.418	6.43296e-86
LSM4	3.04793e-90	-0.465474	0.183	0.312	8.41442e-86
PPP3CC	5.72264e-90	-0.441133	0.318	0.454	1.57985e-85
C12orf57	1.33397e-89	-0.432886	0.563	0.673	3.6827e-85
CHD2	1.90719e-89	0.415279	0.447	0.288	5.26517e-85
DDX46	1.91537e-89	0.40825	0.552	0.388	5.28777e-85
MIEN1	2.18762e-89	-0.460865	0.299	0.43	6.03937e-85
ECH1	6.71586e-89	-0.446148	0.163	0.298	1.85405e-84
POLD4	1.72826e-88	-0.476155	0.231	0.359	4.77119e-84
STK10	1.9623e-88	0.40603	0.577	0.421	5.41732e-84
SH2D1A	1.77847e-87	0.413953	0.36	0.217	4.90981e-83
POLR2J	4.83604e-87	-0.440538	0.235	0.373	1.33509e-82
EPC1	5.48175e-87	-0.434743	0.526	0.632	1.51335e-82
MRPL10	1.04578e-86	-0.508126	0.222	0.349	2.88708e-82
LAMP1	1.64278e-86	-0.440407	0.338	0.471	4.53524e-82
GADD45GIP1	1.70653e-86	-0.45774	0.179	0.304	4.71122e-82
TMEM219	1.75086e-86	-0.448709	0.213	0.344	4.83361e-82
STRAP	2.46076e-86	-0.477769	0.287	0.413	6.79342e-82
MPC2	2.7833e-86	-0.459463	0.187	0.314	7.68385e-82
SNRPA	2.81369e-86	-0.491568	0.207	0.333	7.76777e-82
PYURF	2.34359e-85	-0.426675	0.311	0.44	6.46994e-81
XCL2	2.55348e-85	0.576932	0.368	0.23	7.04939e-81
SELL	2.10884e-84	0.906903	0.301	0.177	5.82186e-80
AURKAIP1	5.87969e-83	-0.43294	0.271	0.396	1.62321e-78
PSMB6	1.151e-82	-0.416719	0.348	0.472	3.17755e-78
SAT2	2.33049e-82	-0.444506	0.146	0.267	6.43379e-78
TNFRSF14	6.1559e-82	-0.44842	0.333	0.458	1.69946e-77
PIK3IP1	8.32896e-82	-0.520375	0.142	0.26	2.29937e-77
FKBP8	1.52423e-81	-0.403735	0.35	0.48	4.20795e-77
SF3B5	7.32455e-81	-0.433529	0.411	0.522	2.02209e-76
SRRM2	9.74522e-81	0.450993	0.573	0.439	2.69036e-76
ZBTB38	1.70604e-80	0.408139	0.446	0.299	4.70985e-76
KLRC2	8.19674e-80	0.551756	0.309	0.185	2.26287e-75
ZNF394	9.23966e-80	-0.501549	0.18	0.301	2.55079e-75
AUP1	1.89506e-79	-0.437652	0.367	0.487	5.23168e-75
SLC25A3	3.99778e-79	-0.404568	0.529	0.638	1.10367e-74
TMED9	8.80934e-79	-0.425634	0.36	0.477	2.43199e-74
UBE2J1	1.27014e-78	-0.454744	0.151	0.267	3.50649e-74
TRBC1	1.63782e-78	-0.472166	0.609	0.687	4.52154e-74
CIB1	1.74987e-78	-0.425401	0.412	0.531	4.83086e-74
FMNL1	3.12161e-78	0.476612	0.477	0.352	8.61782e-74
EMC10	3.14122e-78	-0.437295	0.178	0.296	8.67196e-74
ALOX5AP	6.63007e-78	0.522225	0.592	0.461	1.83036e-73
VPS37B	7.62225e-78	-0.491994	0.215	0.334	2.10427e-73
SYNGR2	1.55491e-77	-0.43532	0.168	0.285	4.29265e-73
CYC1	1.72452e-77	-0.436426	0.212	0.328	4.76088e-73
PITHD1	2.46554e-76	-0.434318	0.156	0.269	6.80661e-72
TUFM	4.14482e-76	-0.428195	0.345	0.461	1.14426e-71
UQCRQ	4.66586e-76	-0.410952	0.409	0.523	1.2881e-71
LEPROTL1	1.64197e-74	-0.505396	0.277	0.392	4.53298e-70
DGCR6L	1.84859e-73	-0.423064	0.153	0.262	5.1034e-69
CNN2	3.89096e-73	-0.450089	0.389	0.499	1.07418e-68
RNF7	4.60045e-72	-0.414632	0.375	0.485	1.27005e-67
MAD2L2	7.30994e-72	-0.41409	0.152	0.263	2.01806e-67
AKR1C3	1.81337e-71	0.545831	0.316	0.202	5.00618e-67
ARL6IP1	1.86356e-71	-0.411946	0.244	0.369	5.14473e-67
MFSD10	2.4797e-71	-0.405669	0.246	0.364	6.8457e-67
CLIC3	4.85151e-71	-0.450246	0.587	0.688	1.33936e-66
MVD	2.43411e-69	-0.428746	0.185	0.295	6.71985e-65
C1orf162	7.97282e-69	0.537228	0.402	0.284	2.20106e-64
SIVA1	6.40177e-68	-0.41435	0.194	0.302	1.76734e-63
NDFIP1	2.19958e-67	-0.402514	0.244	0.357	6.07239e-63
SH3BP1	2.56767e-67	-0.406832	0.254	0.364	7.08856e-63
BTG2	4.14702e-67	-0.701663	0.227	0.33	1.14487e-62
TMEM109	6.97742e-67	-0.404857	0.259	0.369	1.92626e-62
MYADM	1.4341e-66	-0.842302	0.199	0.298	3.95913e-62
ZBP1	2.77452e-65	-0.408677	0.187	0.298	7.65961e-61
PCIF1	1.11951e-64	-0.451179	0.186	0.289	3.09063e-60
ISCA1	1.77995e-64	-0.44339	0.154	0.259	4.91391e-60
TBCC	2.01999e-64	-0.428232	0.162	0.266	5.57659e-60
ALKBH7	3.71611e-64	-0.41009	0.158	0.263	1.02591e-59
NAPA	4.06935e-64	-0.403059	0.305	0.409	1.12343e-59
ARRB2	8.46186e-64	-0.403845	0.338	0.442	2.33607e-59
SELENOK	1.58015e-63	-0.41262	0.417	0.514	4.36232e-59
SNHG8	7.91641e-63	-0.420997	0.203	0.313	2.18548e-58
ERAP2	1.26199e-62	0.40551	0.359	0.242	3.48398e-58
GPAA1	1.43436e-60	-0.405245	0.207	0.306	3.95983e-56
PSMD7	2.58896e-60	-0.406933	0.302	0.403	7.14735e-56
KDELR2	4.90575e-59	-0.413021	0.207	0.304	1.35433e-54
CD2	5.19518e-59	0.465951	0.55	0.445	1.43423e-54
ZBTB1	1.61288e-56	-0.524892	0.215	0.311	4.45268e-52
B4GALT1	1.0433e-54	-0.463616	0.22	0.314	2.88025e-50
CEMIP2	4.88773e-51	-0.422085	0.262	0.36	1.34936e-46
PDE4D	2.5513e-50	-0.485037	0.207	0.298	7.04336e-46
KIR3DL2	1.89806e-48	-0.402912	0.18	0.28	5.23998e-44
CCNL1	1.01675e-46	-0.421548	0.395	0.473	2.80695e-42
RPS26	1.15323e-46	-0.861887	0.906	0.935	3.18373e-42
FOSL2	7.72172e-45	-0.407835	0.18	0.263	2.13174e-40
HERPUD1	1.35253e-43	-0.418379	0.216	0.296	3.73394e-39
CCNH	7.52785e-42	-0.430084	0.271	0.356	2.07821e-37
IGFBP7	3.99076e-35	-0.4009	0.247	0.326	1.10173e-30
TGFB1	3.26975e-21	0.417641	0.54	0.573	9.02679e-17
HLA-DRB5	7.44616e-18	-0.539237	0.273	0.311	2.05566e-13

## Sheet: NK cells (2V14  VS BV) 
Supplementary Table 4. Differentially expressed genes in cell types
Upregulated in 2V14 group (avg_log2FC>=0.4 and p_val_adj <0.05)
	p_val	avg_log2FC	pct.1	pct.2	p_val_adj
GNB1	0	0.637587	0.474	0.187	0
EFHD2	0	1.31261	0.886	0.672	0
PTP4A2	0	0.653299	0.764	0.453	0
SFPQ	0	0.745358	0.574	0.246	0
MAP7D1	0	0.739254	0.434	0.126	0
MACF1	0	0.736522	0.74	0.415	0
SMAP2	0	0.818144	0.476	0.138	0
JUN	0	-2.73534	0.12	0.601	0
GBP5	0	0.694899	0.654	0.34	0
S1PR1	0	1.04642	0.596	0.175	0
VAV3	0	0.667569	0.376	0.102	0
CD53	0	0.700641	0.892	0.623	0
DENND2D	0	0.975951	0.753	0.346	0
TXNIP	0	0.99692	0.994	0.87	0
S100A9	0	0.972829	0.416	0.065	0
S100A8	0	0.811388	0.348	0.066	0
PYHIN1	0	0.803525	0.777	0.442	0
SLAMF6	0	0.614083	0.406	0.148	0
FCGR3A	0	0.808207	0.926	0.783	0
FASLG	0	0.697363	0.331	0.063	0
IVNS1ABP	0	0.673373	0.468	0.19	0
PTPRC	0	1.16495	0.997	0.91	0
TRAF3IP3	0	0.581393	0.834	0.553	0
PPP2R5A	0	0.662183	0.391	0.121	0
PLEK	0	0.941964	0.931	0.63	0
ARHGAP25	0	0.704461	0.622	0.296	0
TMSB10	0	-0.439289	0.986	0.989	0
DUSP2	0	-2.06305	0.265	0.648	0
ACTR3	0	0.597369	0.803	0.524	0
PTPN4	0	0.649895	0.688	0.376	0
MZT2B	0	0.688086	0.528	0.228	0
CXCR4	0	-1.24394	0.295	0.543	0
NR4A2	0	-1.49003	0.042	0.338	0
STK39	0	0.690557	0.318	0.059	0
GLS	0	0.787604	0.444	0.133	0
XRCC5	0	0.629458	0.701	0.389	0
CUL3	0	0.595686	0.319	0.078	0
ARL4C	0	0.663881	0.902	0.715	0
PLCL2	0	0.710876	0.347	0.078	0
EOMES	0	0.814175	0.43	0.141	0
CX3CR1	0	2.019	0.907	0.35	0
SACM1L	0	0.624686	0.361	0.115	0
TMA7	0	-0.664695	0.915	0.95	0
GNAI2	0	1.08625	0.765	0.376	0
RPL29	0	-0.421241	0.976	0.983	0
ARHGEF3	0	0.760855	0.597	0.261	0
MTRNR2L12	0	6.26349	0.999	0.012	0
CHST2	0	0.796829	0.393	0.126	0
RPL35A	0	-0.43859	0.975	0.985	0
CTBP1	0	0.63424	0.474	0.184	0
ADD1	0	0.698603	0.588	0.268	0
BOD1L1	0	0.627407	0.412	0.153	0
HNRNPD	0	0.777549	0.587	0.241	0
IQGAP2	0	0.89153	0.663	0.284	0
LNPEP	0	0.739201	0.7	0.355	0
CXXC5	0	0.737172	0.443	0.163	0
DIAPH1	0	0.664351	0.65	0.331	0
RPS14	0	-0.401144	0.984	0.991	0
LCP2	0	0.686521	0.765	0.447	0
DUSP1	0	-2.98343	0.125	0.679	0
RIPOR2	0	0.826345	0.829	0.505	0
CSNK2B	0	-0.877288	0.085	0.344	0
FYN	0	0.883026	0.813	0.464	0
RPS12	0	-0.461136	0.987	0.993	0
TNFAIP3	0	-1.95762	0.218	0.588	0
UTRN	0	0.819724	0.784	0.438	0
IGF2R	0	1.1924	0.66	0.231	0
EIF3B	0	0.544159	0.298	0.08	0
LFNG	0	0.726739	0.279	0.027	0
GLCCI1	0	0.606375	0.299	0.072	0
AOAH	0	0.749553	0.741	0.457	0
TRGC1	0	0.69273	0.441	0.168	0
TRGV7	0	0.795745	0.342	0.056	0
IKZF1	0	0.651722	0.74	0.439	0
CHCHD2	0	-0.601142	0.798	0.863	0
AUTS2	0	0.660002	0.342	0.108	0
PTPN12	0	0.77264	0.514	0.192	0
ARPC1B	0	-1.43204	0.337	0.699	0
GIMAP7	0	1.29148	0.923	0.474	0
GIMAP4	0	1.16989	0.848	0.394	0
GIMAP6	0	0.657247	0.418	0.135	0
MSN	0	0.784732	0.937	0.71	0
OGT	0	0.83086	0.609	0.254	0
TSC22D3	0	-2.28919	0.578	0.873	0
RPL39	0	-0.503992	0.98	0.989	0
RPL10	0	-0.411424	0.992	0.998	0
CEBPD	0	1.2471	0.427	0.094	0
MYBL1	0	0.860336	0.591	0.265	0
RPL7	0	0.616073	0.954	0.857	0
RPL30	0	-0.444029	0.986	0.995	0
LINC00861	0	0.899011	0.73	0.372	0
EEF1D	0	-0.64568	0.919	0.959	0
RPL8	0	-0.580569	0.977	0.983	0
DOCK8	0	0.645636	0.591	0.288	0
TLN1	0	0.726321	0.81	0.501	0
AKNA	0	0.703763	0.731	0.46	0
RPL12	0	-0.521318	0.976	0.983	0
SET	0	0.660189	0.767	0.468	0
SETX	0	0.646754	0.49	0.202	0
CD81	0	1.81571	0.755	0.147	0
TAF10	0	1.00096	0.544	0.151	0
FTH1	0	-0.804178	0.938	0.978	0
AHNAK	0	0.881598	0.93	0.702	0
EEF1G	0	-2.2167	0.071	0.699	0
FAU	0	-0.731275	0.978	0.993	0
SIPA1	0	0.714191	0.512	0.217	0
PTPRCAP	0	-2.42027	0.399	0.891	0
RPS3	0	-0.403413	0.985	0.991	0
ATM	0	0.691746	0.725	0.417	0
NCAM1	0	0.637407	0.399	0.144	0
HSPA8	0	0.673625	0.968	0.839	0
ETS1	0	1.07469	0.802	0.397	0
KLF6	0	-1.05647	0.615	0.753	0
PIP4K2A	0	1.05197	0.626	0.207	0
HNRNPF	0	0.596107	0.756	0.448	0
PRF1	0	0.949746	0.969	0.905	0
PTEN	0	0.526868	0.282	0.072	0
CD69	0	-2.00631	0.317	0.635	0
KLRD1	0	0.749165	0.971	0.826	0
KIAA1551	0	0.904522	0.696	0.311	0
PCBP2	0	-1.24496	0.717	0.905	0
R3HDM2	0	0.56423	0.275	0.056	0
LYZ	0	1.14297	0.458	0.058	0
SELPLG	0	0.787149	0.772	0.47	0
RPLP0	0	-0.496466	0.967	0.973	0
PARP4	0	0.622204	0.385	0.128	0
AL138963.3	0	1.60618	0.407	0.004	0
LCP1	0	0.619483	0.957	0.802	0
C14orf119	0	0.554996	0.346	0.108	0
NFKBIA	0	-2.65787	0.28	0.577	0
ZFP36L1	0	0.704637	0.677	0.359	0
FOS	0	-2.81252	0.046	0.417	0
CRIP1	0	-1.60812	0.48	0.761	0
KLF13	0	0.885618	0.54	0.184	0
PDCD7	0	0.507988	0.279	0.068	0
RPLP1	0	-0.45327	0.992	0.995	0
RPS17	0	-0.957251	0.253	0.521	0
IQGAP1	0	0.541994	0.87	0.629	0
SPN	0	0.882304	0.826	0.493	0
YPEL3	0	1.15595	0.662	0.238	0
RPL13	0	-0.545261	0.989	0.995	0
RNASEK	0	-1.54439	0.119	0.585	0
RPL26	0	-0.555961	0.97	0.976	0
SLFN5	0	1.13941	0.712	0.264	0
RPL19	0	-0.57913	0.984	0.991	0
EIF1	0	-1.37971	0.975	0.996	0
RAB5C	0	-0.989503	0.15	0.45	0
FMNL1	0	0.783609	0.675	0.352	0
TBX21	0	1.16734	0.742	0.345	0
FAM117A	0	0.63097	0.349	0.102	0
NME2	0	-1.06117	0.319	0.613	0
H3F3B	0	-0.832987	0.964	0.98	0
RPL17	0	-1.538	0.792	0.939	0
TXNL4A	0	0.57089	0.404	0.14	0
SAMHD1	0	0.786452	0.698	0.341	0
SERINC3	0	0.62245	0.487	0.195	0
ADNP	0	0.542242	0.251	0.045	0
NFATC2	0	0.713713	0.628	0.319	0
GNAS	0	1.00338	0.728	0.344	0
RPS21	0	-0.549969	0.973	0.981	0
TMEM259	0	0.596982	0.386	0.127	0
CIRBP	0	-0.817508	0.742	0.873	0
RPS15	0	-0.607853	0.98	0.991	0
ABHD17A	0	1.44573	0.757	0.347	0
S1PR4	0	0.67491	0.449	0.163	0
ZBTB7A	0	0.659887	0.494	0.202	0
MAP2K2	0	0.721366	0.462	0.144	0
RPL36	0	-0.450407	0.97	0.975	0
RPS28	0	-0.56376	0.982	0.99	0
JUNB	0	-2.04974	0.436	0.802	0
IER2	0	-1.3601	0.628	0.761	0
KLF2	0	1.58371	0.848	0.547	0
RPL18A	0	-0.472168	0.981	0.986	0
URI1	0	0.679625	0.423	0.14	0
CAPNS1	0	0.875206	0.584	0.216	0
ZFP36	0	-1.98988	0.585	0.716	0
TGFB1	0	0.907006	0.788	0.573	0
RPL18	0	-0.479365	0.977	0.986	0
PPP1R15A	0	-2.36292	0.098	0.526	0
RPL28	0	-0.41568	0.987	0.993	0
RPS5	0	-0.539567	0.957	0.967	0
MAPK1	0	0.703901	0.586	0.264	0
MIF	0	-0.646079	0.769	0.843	0
MYH9	0	0.712477	0.846	0.592	0
DDX17	0	0.761337	0.802	0.488	0
SUN2	0	0.744647	0.808	0.592	0
TRAPPC10	0	0.653711	0.434	0.159	0
MT-ND1	0	-0.599006	0.975	0.978	0
MT-CO2	0	-0.649777	0.999	1	0
MT-ATP8	0	-3.08965	0.492	0.978	0
MT-CO3	0	-0.820105	0.998	1	0
MT-ND3	0	-0.74792	0.986	0.992	0
MT-ND4L	0	-0.553417	0.997	0.996	0
MT-ND5	0	0.631627	0.997	0.964	0
MT-ND6	0	1.34672	0.892	0.442	0
MT-CYB	0	-0.675306	0.997	0.998	0
TNFRSF1A	1.09543e-306	0.590803	0.42	0.158	3.02416e-302
ARHGAP26	4.62549e-306	0.583306	0.323	0.097	1.27696e-301
PFN1	5.07208e-305	-0.429196	0.983	0.991	1.40025e-300
STK10	5.70506e-305	0.649217	0.704	0.421	1.575e-300
S100A11	4.41329e-303	0.655928	0.741	0.448	1.21838e-298
SLAMF7	8.39011e-303	0.626034	0.512	0.227	2.31626e-298
TRIM28	2.31735e-302	0.52431	0.324	0.097	6.39751e-298
GLG1	5.11518e-302	0.595374	0.62	0.318	1.41215e-297
ITCH	1.08695e-300	0.606357	0.433	0.169	3.00075e-296
SRSF9	8.23583e-299	0.609799	0.558	0.269	2.27367e-294
UBALD2	1.38606e-297	0.52395	0.32	0.096	3.82651e-293
SERF2	3.14019e-297	-0.402476	0.968	0.965	8.66912e-293
CLTC	3.56685e-294	0.570179	0.418	0.159	9.84699e-290
HNRNPL	5.77435e-294	0.623325	0.518	0.236	1.59413e-289
GADD45B	9.48533e-293	-0.949926	0.226	0.443	2.61862e-288
CTDNEP1	1.23578e-290	0.503717	0.306	0.089	3.41162e-286
TRANK1	9.03317e-290	0.607035	0.412	0.159	2.49379e-285
STAT4	1.4392e-289	0.568289	0.661	0.355	3.97321e-285
PLCG2	1.31963e-288	0.575091	0.371	0.132	3.64311e-284
FAM107B	1.02188e-283	0.633143	0.589	0.306	2.82109e-279
LY6E	1.56752e-283	-0.690892	0.641	0.768	4.32745e-279
GRK2	3.38795e-283	0.583785	0.455	0.191	9.35312e-279
GIMAP2	8.14714e-283	0.557697	0.378	0.137	2.24918e-278
MAP3K8	1.29228e-282	-1.03014	0.34	0.528	3.5676e-278
GBP2	1.20241e-280	0.607846	0.474	0.208	3.31949e-276
CXCR2	1.62361e-278	0.537345	0.286	0.083	4.4823e-274
DYRK2	1.12872e-277	0.487784	0.268	0.072	3.11605e-273
RPS2	1.43071e-277	0.556303	0.927	0.853	3.94976e-273
RPL36AL	4.03797e-277	-0.493756	0.889	0.907	1.11476e-272
NCOA4	2.21827e-276	0.560711	0.446	0.186	6.12398e-272
GUK1	8.69201e-276	-0.61342	0.644	0.761	2.3996e-271
DNM2	6.18309e-275	0.565078	0.427	0.172	1.70697e-270
BPTF	6.22425e-275	0.603105	0.574	0.29	1.71833e-270
NCKAP1L	1.22793e-274	0.571704	0.541	0.258	3.38994e-270
SMARCC1	1.42947e-274	0.55221	0.38	0.141	3.94633e-270
PDS5A	1.77601e-274	0.526598	0.333	0.11	4.90302e-270
IL2RG	1.98551e-271	-0.837017	0.252	0.459	5.48139e-267
G3BP1	1.10514e-270	0.562523	0.468	0.204	3.05095e-266
FCMR	1.31036e-270	0.610911	0.593	0.312	3.61752e-266
SH2D1B	3.70854e-269	0.678405	0.6	0.335	1.02382e-264
IL18RAP	6.47064e-269	0.648137	0.374	0.145	1.78635e-264
TRDC	1.84649e-268	0.796232	0.642	0.385	5.0976e-264
ARHGAP30	2.25068e-268	0.590769	0.709	0.442	6.21345e-264
SSBP4	3.19192e-267	0.592839	0.485	0.223	8.81192e-263
CDK13	4.90599e-267	0.555338	0.438	0.182	1.3544e-262
MCTP2	9.83906e-267	0.587167	0.558	0.277	2.71627e-262
ESYT2	1.01046e-266	0.630524	0.344	0.122	2.78957e-262
NCR1	3.81705e-266	0.586543	0.524	0.25	1.05377e-261
STK38	3.86612e-266	0.590182	0.626	0.339	1.06732e-261
RPL27A	4.11053e-266	0.444549	0.947	0.832	1.13479e-261
CSK	2.1722e-265	0.590901	0.672	0.408	5.99679e-261
CTSC	5.78101e-265	0.532834	0.849	0.616	1.59596e-260
PURA	6.94003e-265	0.494339	0.306	0.097	1.91593e-260
POM121	2.79635e-264	0.496751	0.306	0.097	7.71988e-260
RPS26	3.31646e-264	-1.177	0.908	0.935	9.15575e-260
RALBP1	4.13259e-264	0.525719	0.387	0.148	1.14088e-259
ADAM10	5.13055e-264	0.569764	0.547	0.269	1.41639e-259
ATP2B4	6.62011e-264	0.570248	0.614	0.324	1.82761e-259
SRRM2	6.63535e-264	0.602389	0.711	0.439	1.83182e-259
IL16	2.29807e-263	0.579987	0.615	0.33	6.34428e-259
IFI16	3.07656e-263	0.599552	0.591	0.311	8.49347e-259
PRRC2B	8.07072e-262	0.538593	0.468	0.206	2.22808e-257
ARFGEF1	1.88278e-261	0.523413	0.332	0.114	5.19779e-257
SERINC1	8.94259e-261	0.523259	0.589	0.294	2.46878e-256
APBB1IP	1.15766e-260	0.526086	0.725	0.438	3.19595e-256
ZNF217	1.26052e-258	0.483997	0.278	0.082	3.4799e-254
DGKZ	1.24313e-257	0.583945	0.592	0.319	3.43192e-253
IKZF2	5.30529e-257	0.584329	0.261	0.076	1.46463e-252
CCDC88C	1.49704e-256	0.589012	0.564	0.289	4.13288e-252
RNPEPL1	1.97676e-256	0.555027	0.528	0.256	5.45725e-252
OAS2	2.63431e-256	0.476953	0.267	0.077	7.27255e-252
SAMD9	7.27177e-255	0.559055	0.42	0.176	2.00752e-250
CAPZA1	1.68651e-254	0.571276	0.553	0.277	4.65596e-250
SUZ12	2.41774e-253	0.487633	0.305	0.1	6.67464e-249
FTL	3.08167e-253	-0.40213	0.983	0.972	8.50757e-249
TGFBR1	4.56301e-253	0.512913	0.312	0.105	1.25971e-248
PRKACB	6.06273e-253	0.595203	0.587	0.311	1.67374e-248
RABL6	6.40801e-253	0.473438	0.319	0.107	1.76906e-248
PNRC1	3.83575e-252	0.475217	0.913	0.744	1.05893e-247
SF3B3	7.54599e-252	0.500823	0.307	0.102	2.08322e-247
SRP14	1.1369e-251	-0.464182	0.871	0.902	3.13863e-247
SLCO4C1	2.60948e-251	0.494974	0.28	0.086	7.204e-247
DAZAP2	4.27002e-251	-0.567676	0.798	0.837	1.17882e-246
NFATC3	4.5521e-251	0.546294	0.57	0.294	1.2567e-246
FAM208A	6.24359e-251	0.517528	0.408	0.166	1.72367e-246
SPTBN1	1.10504e-250	0.529131	0.366	0.14	3.05069e-246
PIK3CD	8.99822e-250	0.534638	0.4	0.162	2.48414e-245
PREX1	2.00369e-249	0.606598	0.515	0.255	5.53159e-245
ANKRD11	2.57567e-249	0.548766	0.53	0.261	7.11066e-245
ADD3	6.95184e-249	0.550954	0.719	0.441	1.91919e-244
PICALM	1.68838e-248	0.487602	0.306	0.102	4.66112e-244
VCL	2.44886e-245	0.548031	0.447	0.198	6.76058e-241
RNF220	6.18522e-245	0.44171	0.285	0.089	1.70755e-240
EIF4G3	7.29697e-245	0.516886	0.308	0.106	2.01447e-240
PRPF8	1.51997e-244	0.523857	0.577	0.299	4.19618e-240
PPP3R1	2.2482e-243	0.453135	0.26	0.076	6.20662e-239
GPATCH8	1.872e-242	0.530533	0.457	0.206	5.16802e-238
PIM1	2.38099e-242	0.56268	0.505	0.246	6.5732e-238
SMARCA2	2.96666e-242	0.549642	0.499	0.238	8.19006e-238
RBM39	3.0486e-242	-0.675716	0.812	0.844	8.41627e-238
ANKRD44	3.08451e-241	0.535314	0.651	0.367	8.5154e-237
RABAC1	3.85462e-241	-0.677139	0.409	0.567	1.06414e-236
BRD7	5.71426e-241	0.514449	0.383	0.154	1.57754e-236
PACS1	6.4646e-241	0.505021	0.358	0.136	1.78468e-236
CTCF	7.96236e-240	0.45109	0.313	0.107	2.19817e-235
SAMD3	1.20166e-239	0.602576	0.726	0.454	3.31744e-235
ASH1L	3.4904e-238	0.503636	0.422	0.181	9.63593e-234
CSNK1G2	9.07535e-238	0.489607	0.317	0.111	2.50543e-233
RPS20	3.12894e-237	0.493727	0.917	0.764	8.63806e-233
PTPN22	1.44053e-235	0.547273	0.532	0.271	3.97686e-231
LBR	1.96609e-235	0.515666	0.55	0.282	5.42777e-231
SPEN	2.11365e-235	0.516929	0.362	0.142	5.83514e-231
KMT2A	7.64594e-235	0.533267	0.47	0.219	2.11081e-230
SNHG9	5.24027e-234	-0.795532	0.104	0.293	1.44668e-229
PIK3CG	5.75037e-234	0.443746	0.266	0.081	1.58751e-229
ARAP2	1.69999e-233	0.533814	0.51	0.248	4.69317e-229
MXD4	7.71407e-233	0.454559	0.312	0.109	2.12962e-228
DNAJC21	3.33738e-232	0.454708	0.27	0.084	9.21351e-228
EIF5A	2.65567e-231	-0.652732	0.519	0.651	7.33149e-227
CAB39	2.24403e-230	0.430615	0.252	0.074	6.19509e-226
UBTF	5.8468e-230	0.524263	0.392	0.166	1.61413e-225
INPP4A	7.84713e-230	0.511328	0.405	0.174	2.16636e-225
PTPRJ	1.20083e-229	0.484687	0.296	0.102	3.31514e-225
TIGIT	1.96987e-229	0.603313	0.413	0.187	5.43821e-225
SLK	2.31417e-229	0.476995	0.263	0.083	6.38872e-225
ARL6IP5	2.90334e-229	0.501387	0.856	0.634	8.01525e-225
TRIM22	4.0854e-229	0.534943	0.559	0.292	1.12786e-224
SERPINB9	2.6861e-228	0.501405	0.371	0.151	7.41552e-224
CEP350	2.74604e-228	0.537863	0.414	0.183	7.58098e-224
NPAT	5.70864e-228	0.501233	0.27	0.088	1.57598e-223
SUPT16H	6.09769e-228	0.510825	0.43	0.192	1.68339e-223
CTDSP1	1.53457e-227	0.532092	0.549	0.287	4.2365e-223
CDC42SE1	1.51381e-226	0.495548	0.744	0.481	4.17917e-222
ATF7IP	1.8858e-226	0.511742	0.487	0.236	5.20612e-222
PABPN1	3.51731e-226	0.528695	0.451	0.212	9.71023e-222
NUMA1	5.444e-226	0.492829	0.404	0.174	1.50292e-221
ABI3	9.78199e-226	0.558447	0.615	0.359	2.70051e-221
IL2RB	4.47963e-225	0.62023	0.789	0.59	1.23669e-220
MED10	1.05081e-224	-0.673048	0.349	0.513	2.90097e-220
KHDRBS1	2.37144e-224	0.51978	0.537	0.279	6.54684e-220
RBMS1	3.40504e-224	0.50438	0.47	0.222	9.4003e-220
MAT2B	1.52646e-223	0.501785	0.584	0.311	4.21409e-219
EIF3A	4.8395e-223	0.50181	0.621	0.35	1.33604e-218
MAP4	1.68639e-222	0.483209	0.408	0.179	4.65562e-218
VPS13C	2.73522e-221	0.517234	0.571	0.305	7.55113e-217
UBE2V1	1.51486e-220	-0.668834	0.126	0.317	4.18208e-216
TM9SF3	1.80434e-220	0.437314	0.285	0.097	4.98124e-216
MKNK2	2.96905e-220	0.453271	0.352	0.137	8.19667e-216
RASGRP1	8.81836e-220	0.505901	0.335	0.131	2.43448e-215
TRIP12	1.87726e-218	0.471211	0.342	0.134	5.18255e-214
HNRNPDL	1.44343e-217	-0.542259	0.779	0.832	3.98487e-213
ZNF638	1.95123e-217	0.514677	0.381	0.163	5.38677e-213
COPG1	6.31801e-217	0.427884	0.325	0.122	1.74421e-212
MT-ATP6	1.07593e-216	0.413729	0.998	0.986	2.97033e-212
LPCAT1	3.20164e-216	0.558698	0.537	0.287	8.83875e-212
ARHGEF6	5.56724e-216	0.44902	0.331	0.127	1.53695e-211
SYTL2	7.38791e-216	0.510921	0.362	0.151	2.03958e-211
SARAF	1.7645e-215	-0.507105	0.79	0.845	4.87124e-211
ADRB2	3.98717e-215	0.496451	0.459	0.219	1.10074e-210
MARK2	5.93219e-215	0.430958	0.267	0.088	1.6377e-210
DDB1	1.26713e-214	0.451655	0.394	0.169	3.49816e-210
DOCK11	2.83474e-214	0.489106	0.357	0.147	7.82585e-210
DENND4C	3.23279e-214	0.471305	0.359	0.147	8.92477e-210
NCBP2-AS2	7.1471e-213	-0.687069	0.201	0.381	1.9731e-208
ERCC5	1.23083e-212	0.435092	0.346	0.136	3.39796e-208
ZMYND11	2.32657e-212	0.436291	0.298	0.107	6.42297e-208
DTHD1	5.35e-212	0.535917	0.35	0.145	1.47697e-207
RAB5B	7.24918e-212	0.44303	0.338	0.133	2.00128e-207
EIF4G1	1.27698e-210	0.449099	0.368	0.153	3.52536e-206
NBEAL2	2.15569e-210	0.453347	0.294	0.106	5.95121e-206
RBM3	3.11755e-210	-0.561119	0.716	0.786	8.60663e-206
IL10RA	1.14407e-209	0.553188	0.663	0.413	3.15843e-205
GLIPR1	5.78578e-208	0.542852	0.556	0.304	1.59728e-203
RHOC	7.2048e-208	-0.733786	0.324	0.487	1.98903e-203
HNRNPU	8.76283e-208	0.466248	0.768	0.522	2.41915e-203
MIDN	1.0596e-207	0.489803	0.451	0.214	2.92523e-203
ZNF276	1.79679e-207	0.496852	0.417	0.189	4.96038e-203
ELOB	2.40302e-205	-0.480259	0.764	0.809	6.63401e-201
RBL2	2.52818e-205	0.478055	0.685	0.417	6.97956e-201
MT-ND2	7.15172e-205	-0.454375	0.921	0.937	1.97437e-200
TNKS2	5.41295e-203	0.437717	0.338	0.135	1.49435e-198
CCT5	1.58661e-202	0.466337	0.434	0.203	4.38016e-198
KIF21B	1.83787e-202	0.429458	0.265	0.09	5.07381e-198
STT3B	3.77263e-202	0.417444	0.287	0.104	1.04151e-197
ITGA4	9.41957e-202	0.513921	0.69	0.444	2.60046e-197
FUT11	1.58935e-201	0.454988	0.394	0.175	4.38772e-197
HNRNPAB	3.76743e-201	0.439517	0.35	0.145	1.04007e-196
FGR	3.53181e-200	0.494986	0.705	0.464	9.75027e-196
ATP6V0C	8.12035e-200	-0.619176	0.505	0.619	2.24178e-195
DNAJB1	1.23829e-199	-0.815817	0.248	0.411	3.41855e-195
YPEL5	2.85889e-199	-1.00033	0.283	0.439	7.89254e-195
PPP4R3A	8.13204e-199	0.446075	0.378	0.164	2.24501e-194
MAN1A1	1.29094e-198	0.438887	0.27	0.095	3.56389e-194
SAMD9L	1.83415e-198	0.484905	0.301	0.117	5.06354e-194
SPTAN1	2.1675e-198	0.499549	0.501	0.265	5.98382e-194
ACTR2	4.79348e-198	0.474175	0.709	0.454	1.32334e-193
TM9SF2	7.58418e-198	0.44421	0.406	0.185	2.09376e-193
MBNL1	2.4734e-197	0.456027	0.877	0.691	6.82831e-193
TXK	4.8977e-197	0.574947	0.58	0.342	1.35211e-192
STIP1	5.50342e-197	0.431898	0.312	0.122	1.51933e-192
NBPF19	6.34474e-197	0.445455	0.298	0.113	1.75159e-192
GSPT1	3.68394e-196	0.419083	0.29	0.108	1.01702e-191
CDV3	1.0591e-195	0.462623	0.387	0.174	2.92385e-191
PRKCB	4.42853e-195	0.472005	0.556	0.304	1.22259e-190
FGL2	4.55465e-195	0.460774	0.25	0.086	1.2574e-190
ARPC5	6.55647e-195	0.45745	0.773	0.533	1.81005e-190
IRF2	8.99099e-195	0.470195	0.431	0.205	2.48214e-190
GZMM	2.77679e-194	-0.457802	0.79	0.881	7.6659e-190
SEMA4D	4.4412e-194	0.501149	0.487	0.251	1.22608e-189
BTN3A3	9.29892e-194	0.453836	0.363	0.157	2.56715e-189
CEP78	1.6453e-193	0.523008	0.592	0.349	4.54217e-189
SMC1A	9.66472e-193	0.444475	0.37	0.163	2.66814e-188
TRIM38	3.60228e-192	0.40666	0.304	0.117	9.94481e-188
NDUFA13	3.85393e-192	-0.631963	0.226	0.399	1.06396e-187
SLC20A1	5.88933e-192	0.449205	0.441	0.213	1.62587e-187
NONO	6.4993e-192	0.458706	0.569	0.312	1.79426e-187
EPRS	1.13762e-190	0.447697	0.353	0.152	3.14061e-186
USP28	1.17099e-190	0.460341	0.401	0.187	3.23276e-186
SETD2	5.26574e-190	0.428666	0.385	0.173	1.45371e-185
PTPN18	1.45507e-189	0.47928	0.467	0.237	4.01701e-185
SH2D2A	1.69553e-189	0.615027	0.623	0.398	4.68084e-185
RBBP4	4.56368e-188	0.444595	0.57	0.315	1.2599e-183
EIF4EBP2	4.85522e-187	0.420926	0.327	0.134	1.34038e-182
DOCK10	1.57153e-185	0.466978	0.407	0.193	4.33852e-181
AKAP13	5.05313e-185	0.440721	0.734	0.49	1.39502e-180
SH2D3C	1.66827e-183	0.415442	0.262	0.095	4.6056e-179
GBP4	1.97477e-183	0.442916	0.376	0.172	5.45173e-179
CAP1	4.29483e-183	0.434536	0.85	0.64	1.18567e-178
POLR2B	4.39229e-182	0.434097	0.448	0.22	1.21258e-177
WNK1	4.53197e-182	0.458253	0.429	0.211	1.25114e-177
PLEKHF1	2.14632e-181	0.467986	0.519	0.284	5.92534e-177
2022-03-07	5.93026e-181	0.415121	0.336	0.143	1.63717e-176
LASP1	2.1635e-180	0.45788	0.526	0.288	5.97276e-176
YY1	2.67702e-180	0.441178	0.509	0.271	7.39046e-176
TAF15	2.79953e-180	0.454104	0.549	0.306	7.72867e-176
ARF6	3.46385e-180	0.453245	0.597	0.353	9.56264e-176
GPR65	3.54315e-180	0.485892	0.607	0.366	9.78156e-176
C9orf16	4.92156e-180	-0.535017	0.581	0.675	1.3587e-175
TRIM56	5.50473e-180	0.422022	0.299	0.12	1.51969e-175
ABHD2	2.64618e-179	0.423001	0.307	0.126	7.3053e-175
NIN	3.25995e-179	0.411013	0.326	0.137	8.99975e-175
DPYD	3.49141e-179	0.430565	0.383	0.176	9.63874e-175
PCM1	5.77616e-179	0.461709	0.483	0.254	1.59462e-174
KLF12	6.97622e-179	0.441018	0.388	0.181	1.92592e-174
SORL1	2.56141e-178	0.483203	0.637	0.392	7.07128e-174
EDF1	4.95092e-178	-0.468323	0.708	0.762	1.3668e-173
CD164	6.59604e-178	0.433165	0.697	0.448	1.82097e-173
RECQL	8.63414e-178	0.441392	0.416	0.203	2.38363e-173
RBM38	8.93581e-178	0.430109	0.418	0.201	2.46691e-173
GK5	1.49987e-177	0.466723	0.455	0.233	4.1407e-173
UQCR11	3.1094e-177	-0.464744	0.733	0.774	8.58412e-173
LPGAT1	3.2386e-177	0.4139	0.317	0.132	8.94081e-173
EIF4B	8.15407e-177	0.427251	0.779	0.551	2.25109e-172
TMBIM6	9.17989e-177	0.412149	0.855	0.657	2.53429e-172
THRAP3	1.26977e-176	0.43845	0.63	0.381	3.50545e-172
MAT2A	2.52049e-176	0.400248	0.299	0.121	6.95831e-172
PPDPF	2.88386e-176	-0.56014	0.666	0.75	7.96148e-172
TGFBR2	6.53072e-176	0.454845	0.409	0.199	1.80293e-171
TACC1	1.27826e-175	0.414979	0.422	0.204	3.52888e-171
PPP1R12A	5.02701e-175	0.438116	0.644	0.394	1.38781e-170
RPS6KA3	5.39969e-175	0.423502	0.284	0.113	1.49069e-170
GZMH	6.56919e-175	-0.511338	0.828	0.864	1.81356e-170
ALDOA	2.53404e-174	-0.552741	0.57	0.657	6.99573e-170
XPO1	3.99474e-174	0.405594	0.314	0.132	1.10283e-169
DCAF7	2.23228e-173	0.433845	0.435	0.217	6.16266e-169
PRR5L	3.36563e-172	0.44431	0.36	0.164	9.2915e-168
RNF216	3.48625e-172	0.403719	0.34	0.149	9.62449e-168
PPP6R1	5.3615e-171	0.434924	0.39	0.188	1.48015e-166
PAFAH1B1	3.41424e-170	0.422331	0.493	0.261	9.4257e-166
EPB41	4.12121e-170	0.438723	0.569	0.328	1.13774e-165
METRNL	5.71493e-170	0.50208	0.368	0.173	1.57772e-165
PSD4	1.31942e-168	0.417727	0.371	0.174	3.64251e-164
JADE2	3.26059e-168	0.400168	0.293	0.12	9.00151e-164
FRYL	1.12073e-167	0.418389	0.396	0.191	3.094e-163
PARP14	2.20698e-167	0.400491	0.321	0.138	6.09282e-163
STOM	2.8425e-167	0.437356	0.591	0.353	7.8473e-163
HNRNPA0	1.31576e-165	-0.533054	0.574	0.663	3.63243e-161
PLEKHG3	2.05382e-165	0.420491	0.364	0.169	5.66999e-161
KIF2A	6.33352e-164	0.43863	0.54	0.308	1.74849e-159
NAP1L4	2.99636e-163	0.417423	0.492	0.265	8.27206e-159
SLA	1.86441e-162	0.414015	0.367	0.173	5.14708e-158
UQCRFS1	2.5904e-162	-0.569625	0.415	0.529	7.1513e-158
REST	7.76047e-162	0.407975	0.403	0.2	2.14243e-157
MYO9B	1.55363e-161	0.405377	0.361	0.169	4.28911e-157
MOB4	2.33055e-161	-0.609243	0.129	0.283	6.43395e-157
EPS15	4.50284e-161	0.431543	0.385	0.189	1.2431e-156
NAA10	5.5033e-161	-0.552335	0.107	0.259	1.5193e-156
ARF1	1.18902e-160	-0.487399	0.74	0.78	3.28252e-156
ATP6V1G1	5.50739e-160	-0.490409	0.616	0.681	1.52043e-155
SCAND1	7.66976e-160	-0.58386	0.41	0.526	2.11739e-155
BAZ1B	1.25098e-158	0.402326	0.34	0.157	3.45358e-154
ARHGAP15	1.71667e-158	0.422144	0.547	0.314	4.73922e-154
INPP5D	5.95063e-157	0.425991	0.546	0.319	1.64279e-152
COX5B	1.09124e-156	-0.459697	0.655	0.717	3.01258e-152
RABGAP1L	2.34999e-156	0.422075	0.513	0.29	6.48761e-152
ADAR	7.82859e-156	0.415672	0.574	0.339	2.16124e-151
GABARAP	1.99245e-155	-0.428719	0.741	0.776	5.50056e-151
SBDS	3.21995e-155	-0.733969	0.241	0.384	8.88932e-151
ITK	9.328e-155	0.410297	0.439	0.229	2.57518e-150
EMD	1.83992e-154	-0.595626	0.323	0.453	5.07945e-150
LPXN	5.30713e-152	0.401302	0.407	0.208	1.46514e-147
KLRF1	4.54388e-149	0.453563	0.813	0.628	1.25443e-144
PKN1	5.94454e-149	0.421831	0.506	0.289	1.64111e-144
CD300A	1.1814e-147	0.43803	0.657	0.44	3.26149e-143
LYN	1.8061e-147	0.421392	0.473	0.262	4.98609e-143
SMG1	8.40554e-147	0.40309	0.483	0.267	2.32052e-142
SRSF5	3.64228e-146	-0.460614	0.814	0.827	1.00552e-141
IKZF3	8.46479e-146	0.417023	0.532	0.313	2.33687e-141
XBP1	1.56557e-145	0.445932	0.672	0.454	4.32206e-141
ITGAX	2.75817e-145	0.435098	0.337	0.162	7.61449e-141
EPC1	3.50304e-145	-0.533213	0.558	0.632	9.67083e-141
RBM4	5.53984e-145	-0.551423	0.134	0.279	1.52938e-140
ITGAL	8.58715e-145	0.406174	0.727	0.515	2.37065e-140
GYPC	1.50592e-143	-0.529462	0.449	0.557	4.15738e-139
MTSS1	3.78273e-143	0.414585	0.452	0.249	1.0443e-138
TGFBR3	6.79563e-143	0.40138	0.625	0.402	1.87607e-138
DNAJB6	3.58659e-142	-0.633492	0.425	0.524	9.90149e-138
S100A6	1.09087e-140	-0.41319	0.872	0.898	3.01158e-136
MATR3.1	1.38526e-140	-0.594321	0.204	0.347	3.82428e-136
APOBEC3G	1.54479e-139	0.415039	0.653	0.425	4.26471e-135
GNPTAB	2.43729e-138	0.403718	0.633	0.41	6.72864e-134
KLRC1	3.62164e-137	0.544382	0.325	0.16	9.99825e-133
STXBP2	5.74224e-135	-0.52521	0.118	0.254	1.58526e-130
FYB1	5.57513e-133	0.400311	0.82	0.625	1.53913e-128
NDUFA1	1.66008e-127	-0.401877	0.635	0.694	4.58298e-123
GSTP1	2.42698e-127	-0.401761	0.792	0.817	6.70015e-123
TRG-AS1	6.44264e-127	0.425787	0.34	0.176	1.77862e-122
H1FX	1.43487e-126	0.597912	0.317	0.167	3.96125e-122
LAIR2	1.01769e-125	-0.740079	0.297	0.433	2.80954e-121
SNRPB	4.12938e-125	-0.493927	0.506	0.581	1.14e-120
ARL6IP1	1.5671e-124	-0.536722	0.236	0.369	4.32628e-120
PAXX	2.43365e-123	-0.430782	0.67	0.73	6.71858e-119
NFKBIB	7.39527e-123	-0.61631	0.16	0.286	2.04161e-118
PET100	7.21315e-121	-0.521794	0.411	0.509	1.99134e-116
C12orf75	3.01779e-120	-0.479558	0.574	0.642	8.33122e-116
AKR1C3	8.15047e-120	0.472474	0.363	0.202	2.2501e-115
STK17B	2.54685e-119	-0.580549	0.475	0.554	7.03108e-115
DDIT4	1.08511e-118	-0.697657	0.482	0.566	2.99566e-114
CCL4L2	4.97104e-118	0.466513	0.354	0.19	1.37236e-113
UBXN1	9.78415e-115	-0.438352	0.591	0.647	2.70111e-110
MYOM2	4.99759e-114	0.923072	0.44	0.315	1.37969e-109
ATP5F1D	7.89326e-114	-0.417613	0.61	0.666	2.17909e-109
KIR3DL1	2.026e-112	0.476211	0.263	0.131	5.59318e-108
HMGN2	7.80253e-112	-0.439166	0.647	0.694	2.15404e-107
SYF2	2.4219e-110	-0.507427	0.43	0.514	6.68614e-106
POLR2J	8.04372e-109	-0.484503	0.255	0.373	2.22063e-104
SF3B5	6.40685e-108	-0.482244	0.446	0.522	1.76874e-103
ECH1	1.62668e-106	-0.478394	0.178	0.298	4.49077e-102
RAB5IF	1.94417e-106	-0.537113	0.367	0.455	5.36728e-102
RPS19BP1	2.30776e-106	-0.476469	0.336	0.437	6.37103e-102
TAGLN2	5.46581e-106	-0.461813	0.796	0.818	1.50894e-101
UBE2D2	1.28739e-104	-0.40735	0.566	0.627	3.5541e-100
C12orf57	2.27929e-101	-0.435951	0.611	0.673	6.29242e-97
C18orf32	3.89784e-100	-0.472736	0.196	0.312	1.07608e-95
ARL6IP4	8.61564e-99	-0.407939	0.551	0.619	2.37852e-94
SELENOK	1.18763e-96	-0.505733	0.451	0.514	3.2787e-92
ARF5	3.02219e-96	-0.421066	0.503	0.563	8.34336e-92
TUBA1A	3.25315e-96	-0.64266	0.394	0.471	8.98096e-92
REX1BD	4.04063e-95	-0.444088	0.402	0.484	1.1155e-90
AC016831.7	1.53652e-94	-0.603435	0.22	0.326	4.24188e-90
SNHG8	1.3157e-92	-0.492479	0.202	0.313	3.63227e-88
TSPO	9.20025e-90	-0.433299	0.379	0.465	2.53991e-85
PSMB6	2.17815e-88	-0.412494	0.404	0.472	6.01321e-84
LSM7	2.44028e-87	-0.413034	0.408	0.487	6.73687e-83
DDX39A	4.16623e-87	-0.541854	0.353	0.429	1.15017e-82
UQCRQ	4.66968e-87	-0.416252	0.452	0.523	1.28916e-82
TOMM5	7.80849e-87	-0.427142	0.354	0.441	2.15569e-82
DPP7	1.10533e-84	-0.454499	0.392	0.464	3.05149e-80
MAPK1IP1L	1.57376e-84	-0.602007	0.309	0.388	4.34469e-80
CYCS	3.584e-82	-0.469138	0.428	0.494	9.89435e-78
CTSD	3.68037e-82	-0.445465	0.149	0.25	1.01604e-77
SRSF10	1.13317e-80	-0.454193	0.389	0.463	3.12835e-76
EIF4A1	9.4982e-80	-0.456394	0.201	0.3	2.62217e-75
BHLHE40	3.90851e-79	-0.746566	0.44	0.49	1.07902e-74
ZNF428	1.45411e-78	-0.425598	0.307	0.388	4.01436e-74
SAT1	3.4789e-78	-0.464082	0.49	0.54	9.60421e-74
HSPA5	7.49756e-77	-0.681876	0.654	0.663	2.06985e-72
SELL	1.29481e-76	0.686245	0.291	0.177	3.57459e-72
RWDD1	1.3184e-76	-0.411983	0.426	0.502	3.6397e-72
CD74	2.62096e-76	-0.480595	0.911	0.906	7.23567e-72
ARPC4	2.36082e-75	-0.425103	0.168	0.265	6.5175e-71
TMEM160	3.6922e-75	-0.407979	0.323	0.399	1.01931e-70
MYDGF	7.61539e-75	-0.45133	0.3	0.377	2.10238e-70
SPOCK2	1.51002e-74	-0.48959	0.333	0.431	4.16872e-70
RNF7	2.45584e-74	-0.413944	0.428	0.485	6.77983e-70
IRF1	1.63793e-70	-0.730976	0.758	0.765	4.52182e-66
MPC2	4.05982e-69	-0.413678	0.23	0.314	1.12079e-64
RPL22L1	4.9461e-69	-0.429611	0.29	0.373	1.36547e-64
CCDC59	5.10434e-69	-0.436738	0.197	0.289	1.40915e-64
TRBC1	9.66165e-69	-0.423955	0.647	0.687	2.66729e-64
LIME1	1.1722e-67	-0.439204	0.284	0.366	3.23609e-63
FKBP11	9.36586e-67	-0.437987	0.346	0.42	2.58563e-62
SNRPD1	9.52232e-63	-0.402241	0.305	0.374	2.62883e-58
ZFP36L2	5.57896e-61	-0.447363	0.833	0.826	1.54018e-56
SDF2L1	3.10054e-59	-0.429755	0.256	0.333	8.55967e-55
LEPROTL1	8.53197e-59	-0.456436	0.33	0.392	2.35542e-54
CD3E	1.07571e-55	-0.411419	0.47	0.569	2.96972e-51
PHF1	2.85358e-54	-0.426935	0.213	0.284	7.87789e-50
CCNH	1.08055e-52	-0.509362	0.296	0.356	2.98309e-48
ZNF394	9.51715e-50	-0.427651	0.235	0.301	2.6274e-45
ISCA1	2.46881e-46	-0.403796	0.194	0.259	6.81564e-42
MYADM	2.72113e-46	-0.792058	0.241	0.298	7.51222e-42
BTG2	1.51194e-45	-0.641344	0.277	0.33	4.17402e-41
CA5B	2.56142e-43	-0.434831	0.229	0.291	7.07131e-39
CCNL1	6.1757e-38	-0.404585	0.458	0.473	1.70492e-33
ZBTB1	4.61893e-34	-0.46226	0.268	0.311	1.27515e-29
PDE4D	1.87291e-30	-0.443174	0.256	0.298	5.17054e-26

## Sheet: CD4+ T cells (2V7  VS BV) 
SupplementaryTable 4. Differentially expressed genes in cell types
Upregulated in 2V7 group (avg_log2FC>=0.4 and p_val_adj <0.05)
	p_val	avg_log2FC	pct.1	pct.2	p_val_adj
MTRNR2L12	0	6.28124	1	0.012	0
AL138963.3	0	1.94242	0.452	0.008	0
GIMAP7	0	1.34863	0.98	0.729	0
PTPRC	0	1.20957	0.996	0.886	0
SLFN5	0	1.18627	0.709	0.273	0
KIAA1551	0	1.16035	0.787	0.389	0
GIMAP4	0	1.13871	0.864	0.453	0
ETS1	0	1.12625	0.84	0.523	0
KLF2	4.4575e-291	1.12361	0.707	0.661	1.23058e-286
MT-ND6	0	1.07297	0.856	0.488	0
LYZ	0	1.03953	0.447	0.061	0
S100A11	0	1.0286	0.745	0.418	0
LINC00861	0	1.00639	0.842	0.55	0
IL7R	0	0.964729	0.94	0.878	0
AHNAK	0	0.938679	0.693	0.489	0
RIPOR2	0	0.893129	0.904	0.657	0
SELL	0	0.867979	0.765	0.563	0
RPS20	0	0.848879	0.995	0.941	0
CD81	0	0.844333	0.37	0.051	0
OGT	0	0.843621	0.603	0.26	0
DENND2D	0	0.814371	0.637	0.297	0
GNAI2	0	0.808888	0.558	0.277	0
GNAS	0	0.807411	0.675	0.406	0
CCR7	0	0.800924	0.642	0.429	0
RPL7	0	0.789428	0.999	0.985	0
LCP1	0	0.77645	0.843	0.596	0
SAMHD1	0	0.76919	0.773	0.494	0
YPEL3	0	0.762337	0.46	0.193	0
SMAP2	0	0.757293	0.531	0.221	0
FAM107B	0	0.748928	0.65	0.359	0
CD53	0	0.745346	0.736	0.438	0
ATM	0	0.743125	0.719	0.429	0
CLEC2D	0	0.73482	0.654	0.377	0
TAF10	0	0.730836	0.413	0.126	0
INPP4B	0	0.729065	0.693	0.42	0
UTRN	0	0.7257	0.545	0.264	0
RPL23	0	0.720092	0.978	0.884	0
GLS	0	0.714326	0.411	0.121	0
SET	0	0.710471	0.657	0.39	0
PDE7A	0	0.70179	0.442	0.157	0
KMT2A	0	0.700867	0.566	0.272	0
H1FX	3.6026e-233	0.690057	0.429	0.232	9.94569e-229
S100A8	0	0.689195	0.312	0.066	0
MACF1	0	0.674678	0.565	0.298	0
GPR183	1.72398e-280	0.673491	0.575	0.349	4.75938e-276
ITK	0	0.671954	0.666	0.392	0
DOCK8	0	0.666626	0.585	0.3	0
MT-ATP6	0	0.66515	1	0.973	0
ARL6IP5	0	0.664769	0.867	0.64	0
CAPZA1	0	0.663618	0.561	0.27	0
RPL41	0	0.663245	1	1	0
KLF13	0	0.663098	0.391	0.131	0
MYH9	0	0.660791	0.801	0.602	0
VPS13C	0	0.655132	0.537	0.263	0
TRAF3IP3	0	0.644462	0.915	0.709	0
NPAT	0	0.644299	0.374	0.127	0
SPN	0	0.640114	0.498	0.242	0
TCF7	1.27315e-254	0.637737	0.775	0.642	3.51479e-250
TLN1	0	0.633498	0.498	0.256	0
BOD1L1	0	0.626238	0.392	0.139	0
SRRM2	1.63362e-281	0.625446	0.614	0.401	4.50994e-277
S100A9	0	0.623091	0.315	0.076	0
THEMIS	0	0.621422	0.457	0.204	0
ARHGEF6	0	0.621212	0.462	0.19	0
ABHD17A	0	0.621106	0.342	0.119	0
HNRNPD	0	0.618686	0.504	0.246	0
TRAT1	8.24794e-302	0.617117	0.607	0.362	2.27701e-297
PIP4K2A	0	0.613392	0.347	0.1	0
MDFIC	0	0.611343	0.364	0.134	0
SYNE2	3.66235e-206	0.611175	0.614	0.42	1.01106e-201
BPTF	0	0.610044	0.503	0.257	0
LNPEP	0	0.608581	0.542	0.278	0
HIST1H1E	7.7719e-240	0.608554	0.516	0.3	2.14559e-235
GBP5	2.96782e-144	0.606616	0.388	0.23	8.19325e-140
SPTAN1	8.98461e-305	0.606526	0.554	0.308	2.48038e-300
FYB1	0	0.60504	0.96	0.861	0
TMSB4X	0	0.602181	1	0.999	0
URI1	0	0.598332	0.392	0.143	0
MSN	5.00485e-291	0.59565	0.711	0.481	1.38169e-286
DDX17	0	0.594303	0.744	0.528	0
AC119396.1	0	0.593531	0.577	0.319	0
ZNF638	0	0.590586	0.458	0.206	0
TNFSF10	1.16554e-307	0.587542	0.34	0.129	3.21772e-303
WNK1	0	0.586546	0.478	0.228	0
RASGRP1	0	0.586027	0.429	0.186	0
UBALD2	0	0.584816	0.36	0.14	0
PRKACB	9.74087e-304	0.581183	0.488	0.245	2.68916e-299
TC2N	1.32313e-305	0.580578	0.702	0.456	3.65277e-301
GIMAP2	0	0.580111	0.508	0.246	0
ZNF217	0	0.576886	0.35	0.11	0
TGFB1	3.9519e-155	0.574656	0.471	0.323	1.091e-150
SERINC1	0	0.565185	0.61	0.34	0
LPAR6	8.49186e-264	0.56442	0.305	0.117	2.34435e-259
CALM2	0	0.563249	0.825	0.622	0
TMEM259	0	0.563199	0.331	0.109	0
MT-ND5	0	0.561522	0.997	0.957	0
G3BP1	0	0.559392	0.485	0.235	0
SETX	5.56917e-305	0.557734	0.385	0.161	1.53748e-300
SFPQ	3.13857e-246	0.555909	0.492	0.279	8.66466e-242
CEP350	4.00289e-282	0.55287	0.406	0.184	1.10508e-277
LEF1	5.03579e-196	0.5521	0.701	0.537	1.39023e-191
DGKA	5.58174e-266	0.551334	0.636	0.407	1.54095e-261
MZT2B	1.26787e-189	0.551266	0.518	0.351	3.50021e-185
NCOA4	0	0.550052	0.438	0.199	0
PRRC2C	5.44107e-305	0.548038	0.835	0.64	1.50212e-300
HSPA8	0	0.540952	0.985	0.93	0
CD40LG	4.00995e-264	0.539785	0.501	0.268	1.10703e-259
NCL	0	0.539317	0.881	0.714	0
FYN	2.01257e-249	0.53907	0.542	0.314	5.5561e-245
EIF4G2	3.80825e-307	0.538871	0.772	0.557	1.05134e-302
FMNL1	2.73635e-231	0.538337	0.427	0.223	7.55424e-227
ZRANB2	1.32663e-274	0.538172	0.644	0.4	3.66243e-270
XRCC5	6.48825e-275	0.536868	0.681	0.449	1.79121e-270
IFITM3	0	0.534619	0.476	0.204	0
OAS2	0	0.532691	0.289	0.081	0
CYLD	4.33407e-259	0.532462	0.628	0.397	1.19651e-254
CDV3	6.97602e-295	0.530058	0.377	0.156	1.92587e-290
TRAC	5.00047e-205	0.528824	0.55	0.341	1.38048e-200
IFI16	2.0402e-219	0.524963	0.453	0.25	5.63239e-215
ASH1L	4.03955e-278	0.520303	0.469	0.233	1.1152e-273
CD2	9.0243e-215	0.519393	0.783	0.597	2.49134e-210
MKNK2	1.74014e-294	0.518169	0.322	0.117	4.804e-290
SERINC3	8.42411e-291	0.517751	0.427	0.196	2.32564e-286
PARP4	0	0.516423	0.301	0.093	0
CD48	0	0.515128	0.946	0.839	0
NCKAP1L	3.12138e-262	0.514808	0.427	0.207	8.6172e-258
RPL13A	0	0.511051	0.999	0.996	0
ARHGAP15	2.36199e-253	0.506224	0.781	0.571	6.52074e-249
CASP8	5.12647e-228	0.505157	0.455	0.241	1.41526e-223
TESPA1	4.14215e-238	0.505047	0.483	0.266	1.14352e-233
MAT2A	9.38724e-290	0.504794	0.352	0.14	2.59153e-285
DYNLL1	1.07213e-203	0.503561	0.452	0.255	2.95984e-199
R3HDM2	0	0.501477	0.278	0.069	0
C14orf119	0	0.49833	0.318	0.102	0
PTP4A2	1.15843e-230	0.49734	0.576	0.358	3.19808e-226
PRDX1	6.91103e-213	0.496916	0.551	0.339	1.90793e-208
PHC3	5.68042e-264	0.496893	0.395	0.177	1.56819e-259
PCM1	2.7951e-224	0.496225	0.475	0.261	7.71644e-220
TRIM22	4.11263e-207	0.495556	0.512	0.302	1.13537e-202
CAPNS1	4.81502e-294	0.487106	0.319	0.115	1.32928e-289
IKZF3	6.02046e-178	0.487008	0.366	0.193	1.66207e-173
SAMD9	1.592e-243	0.485203	0.315	0.129	4.39504e-239
GIMAP8	0	0.484762	0.25	0.067	0
SF3B3	3.64253e-281	0.484487	0.305	0.111	1.00559e-276
VPS35	1.31496e-252	0.480654	0.378	0.17	3.63022e-248
MALT1	2.11829e-280	0.480239	0.341	0.134	5.84796e-276
IQGAP2	3.05342e-219	0.478755	0.363	0.172	8.42958e-215
SELPLG	1.38075e-191	0.478636	0.573	0.382	3.81185e-187
LPXN	2.8877e-246	0.478528	0.436	0.219	7.97208e-242
MT-CO1	0	0.477427	1	0.999	0
MBNL1	2.58224e-281	0.476918	0.918	0.787	7.12879e-277
GLIPR1	1.11983e-142	0.47522	0.391	0.231	3.09151e-138
APBB1IP	4.234e-223	0.474787	0.64	0.43	1.16888e-218
TPR	1.82354e-138	0.474311	0.585	0.42	5.03425e-134
ARHGAP25	9.16253e-241	0.472434	0.388	0.18	2.5295e-236
CAP1	4.95198e-208	0.470977	0.725	0.529	1.36709e-203
CD46	3.17731e-230	0.470111	0.502	0.28	8.7716e-226
SMG1	1.02743e-219	0.469985	0.441	0.236	2.83642e-215
CD96	2.68344e-184	0.468503	0.544	0.346	7.40816e-180
ARFGEF1	7.09286e-290	0.468425	0.291	0.098	1.95813e-285
N4BP2L2	1.65017e-220	0.468322	0.755	0.544	4.55563e-216
CNTRL	7.11887e-203	0.467305	0.375	0.187	1.96531e-198
RPL38	0	0.467269	0.998	0.991	0
GIMAP5	3.20556e-221	0.464883	0.435	0.225	8.84958e-217
ATP2B4	1.3991e-196	0.464215	0.33	0.156	3.86249e-192
DOCK11	5.98113e-289	0.464135	0.28	0.092	1.65121e-284
NCK2	8.52629e-281	0.462351	0.291	0.1	2.35385e-276
GNB1	1.47992e-246	0.462222	0.343	0.147	4.08562e-242
CD164	1.92204e-214	0.46132	0.569	0.353	5.30617e-210
MAP3K1	4.51414e-225	0.460822	0.327	0.144	1.24622e-220
CISH	4.05604e-152	0.460135	0.25	0.112	1.11975e-147
PNP	9.78257e-284	0.459977	0.287	0.097	2.70068e-279
CENPK	1.00532e-196	0.459865	0.311	0.144	2.77538e-192
GBP1	8.2097e-175	0.459438	0.285	0.131	2.26645e-170
S1PR1	4.68778e-202	0.45937	0.56	0.354	1.29416e-197
ARPC5	8.10312e-202	0.458499	0.659	0.459	2.23703e-197
SUN2	4.61038e-89	0.458246	0.562	0.488	1.27279e-84
SUPT16H	1.071e-225	0.458031	0.37	0.176	2.9567e-221
ATF7IP	7.50757e-205	0.457569	0.445	0.243	2.07261e-200
RAB8B	2.93595e-259	0.455862	0.311	0.12	8.10528e-255
HSPD1	1.51367e-190	0.455078	0.547	0.346	4.17879e-186
TAB2	1.93898e-218	0.452891	0.312	0.134	5.35295e-214
PRKDC	2.70663e-196	0.452168	0.42	0.229	7.47218e-192
PRPF8	4.511e-217	0.452167	0.554	0.335	1.24535e-212
HIVEP2	2.20558e-229	0.45206	0.295	0.118	6.08894e-225
IKZF1	4.99911e-192	0.450217	0.71	0.546	1.38011e-187
IVNS1ABP	1.56644e-218	0.448962	0.342	0.156	4.32448e-214
CCT5	3.35811e-215	0.448289	0.415	0.214	9.27073e-211
2022-09-07	7.32306e-192	0.446732	0.785	0.62	2.02168e-187
MT-ND4	0	0.446297	0.988	0.933	0
EPS15	1.4057e-200	0.444892	0.313	0.142	3.88071e-196
EIF4A2	2.00113e-211	0.441632	0.856	0.701	5.52451e-207
RBM25	7.0885e-182	0.441497	0.653	0.459	1.95692e-177
ANKRD11	7.16492e-178	0.441354	0.425	0.241	1.97802e-173
FOXO1	3.92818e-229	0.440037	0.285	0.112	1.08445e-224
PTEN	9.03749e-284	0.438932	0.265	0.083	2.49498e-279
PABPN1	2.4054e-202	0.438776	0.379	0.189	6.64058e-198
ANXA2	1.99247e-98	0.43806	0.393	0.26	5.50061e-94
STT3B	4.94866e-225	0.437695	0.356	0.162	1.36618e-220
SUZ12	1.61907e-248	0.437465	0.293	0.11	4.46978e-244
PLCL2	4.40985e-287	0.437275	0.262	0.079	1.21743e-282
EIF4B	6.47389e-279	0.436453	0.915	0.803	1.78725e-274
S1PR4	2.32076e-134	0.43629	0.394	0.24	6.40691e-130
ACTR2	1.13933e-185	0.436231	0.629	0.428	3.14535e-181
EPRS	6.66972e-191	0.436076	0.374	0.192	1.84131e-186
GOLGB1	1.68566e-165	0.433144	0.319	0.161	4.6536e-161
CTSS	6.13818e-174	0.432273	0.489	0.295	1.69457e-169
ADD3	4.84372e-189	0.431983	0.752	0.574	1.33721e-184
DIAPH1	1.87297e-188	0.427742	0.392	0.206	5.17071e-184
NUFIP2	1.85424e-240	0.426789	0.306	0.121	5.11899e-236
DDX5	1.47079e-279	0.425702	0.985	0.93	4.0604e-275
RPS11	0	0.42562	0.996	0.97	0
LUC7L3	1.29519e-187	0.425568	0.624	0.412	3.57563e-183
PPP1R10	3.36331e-231	0.425505	0.277	0.105	9.2851e-227
PSMA5	1.92618e-191	0.424455	0.469	0.269	5.31761e-187
NOP10	7.40061e-183	0.424382	0.501	0.301	2.04309e-178
DPYD	7.64766e-177	0.42298	0.456	0.265	2.11129e-172
LINS1	9.03762e-207	0.422825	0.345	0.161	2.49502e-202
CDK13	1.53644e-212	0.422771	0.336	0.153	4.24165e-208
TMBIM6	1.90577e-192	0.422738	0.806	0.629	5.26126e-188
TRIM28	1.47166e-228	0.42273	0.295	0.117	4.06281e-224
SMARCA2	2.51928e-183	0.421318	0.392	0.209	6.95497e-179
MAML2	7.00456e-154	0.421053	0.421	0.247	1.93375e-149
THRAP3	8.67818e-188	0.419909	0.567	0.36	2.39579e-183
AKAP13	4.47797e-171	0.41914	0.58	0.38	1.23623e-166
IL16	4.29082e-172	0.418879	0.618	0.426	1.18457e-167
DYRK2	9.35987e-273	0.418429	0.272	0.088	2.58398e-268
CUL3	8.14735e-278	0.417776	0.252	0.076	2.24924e-273
CLTC	3.38271e-228	0.417351	0.285	0.111	9.33866e-224
MAP4K4	4.15823e-219	0.417286	0.286	0.115	1.14796e-214
RBL2	4.67102e-161	0.416931	0.693	0.523	1.28953e-156
POLR2B	5.20267e-191	0.416554	0.38	0.195	1.4363e-186
FCMR	1.48298e-136	0.416173	0.638	0.477	4.09407e-132
ANP32E	4.08272e-163	0.416118	0.395	0.223	1.12712e-158
CAB39	1.91938e-270	0.415163	0.27	0.089	5.29883e-266
TRIP12	2.10338e-231	0.414853	0.274	0.103	5.8068e-227
SEMA4D	5.83324e-142	0.414555	0.443	0.279	1.61038e-137
KIF2A	2.15501e-162	0.413114	0.609	0.421	5.94933e-158
DGKZ	7.23013e-148	0.412659	0.384	0.222	1.99602e-143
BRD7	2.34054e-209	0.412161	0.293	0.123	6.46152e-205
STK38	3.27121e-162	0.411671	0.505	0.318	9.03083e-158
GIMAP6	2.91225e-193	0.411299	0.336	0.158	8.03984e-189
RPL27A	0	0.411294	0.99	0.935	0
CD52	9.19725e-304	0.411	0.997	0.979	2.53908e-299
AKAP9	1.82181e-144	0.410967	0.448	0.278	5.02946e-140
HIST1H4C	5.11376e-192	0.409697	0.8	0.616	1.41176e-187
PPP1R12A	3.83734e-156	0.409575	0.489	0.305	1.05937e-151
ITGB1	1.55354e-82	0.409102	0.515	0.389	4.28886e-78
PDS5A	1.14446e-214	0.408118	0.309	0.132	3.15952e-210
STAG2	1.01668e-161	0.407309	0.416	0.24	2.80674e-157
TAGAP	3.68975e-143	0.406276	0.709	0.554	1.01863e-138
SCAF11	2.1274e-150	0.403991	0.574	0.395	5.87311e-146
ERBIN	7.15879e-190	0.403905	0.312	0.144	1.97633e-185
XRN1	6.90685e-165	0.403758	0.417	0.235	1.90677e-160
SETD2	7.36787e-180	0.403547	0.313	0.148	2.03405e-175
PPIA	9.01812e-290	0.403391	0.992	0.962	2.48963e-285
MAP4	4.31823e-180	0.402587	0.285	0.128	1.19213e-175
GBP2	5.852e-111	0.401424	0.387	0.243	1.61556e-106
CHD2	4.94365e-153	0.400117	0.54	0.354	1.36479e-148
LSM7	1.05115e-137	-0.400134	0.402	0.538	2.90191e-133
ITGB2	1.15578e-101	-0.401828	0.635	0.724	3.19075e-97
PAIP2	2.51762e-126	-0.402883	0.436	0.558	6.9504e-122
DAZAP2	1.50523e-176	-0.403738	0.8	0.857	4.15548e-172
ST13	2.08472e-134	-0.407878	0.58	0.693	5.75528e-130
SNRPB	3.39181e-129	-0.408068	0.356	0.488	9.36378e-125
APRT	1.83322e-187	-0.408377	0.682	0.795	5.06097e-183
MAPK1IP1L	3.17555e-84	-0.413752	0.269	0.372	8.76675e-80
CNN2	3.61771e-180	-0.418152	0.683	0.817	9.98742e-176
RPL5	0	-0.418753	0.999	0.999	0
HMGN1	2.92489e-166	-0.419879	0.557	0.694	8.07476e-162
CD99	1.99208e-93	-0.42199	0.652	0.724	5.49954e-89
RPS9	0	-0.424943	0.997	0.997	0
RPLP0	0	-0.428297	0.997	1	0
EIF4H	5.18812e-142	-0.43446	0.33	0.469	1.43229e-137
PHF1	1.03e-134	-0.443072	0.267	0.409	2.84352e-130
SNRPA	2.18092e-131	-0.445173	0.277	0.412	6.02087e-127
MT-ND4L	0	-0.446012	0.999	0.997	0
MGAT4A	1.06007e-113	-0.446636	0.501	0.608	2.92653e-109
MT-CO2	0	-0.44725	1	1	0
ARF1	2.37669e-167	-0.447704	0.584	0.7	6.56134e-163
DPP7	1.65751e-163	-0.448769	0.349	0.511	4.57589e-159
ALKBH7	6.42476e-144	-0.450003	0.333	0.48	1.77368e-139
RALY	2.67175e-170	-0.450698	0.342	0.505	7.37591e-166
RBM4	3.44359e-177	-0.45375	0.156	0.324	9.50672e-173
UBE2B	5.01469e-163	-0.454515	0.398	0.549	1.3844e-158
EDF1	4.61689e-235	-0.456302	0.684	0.798	1.27459e-230
NDUFA13	4.64166e-176	-0.456828	0.232	0.407	1.28142e-171
C9orf16	1.94805e-174	-0.458276	0.486	0.631	5.37798e-170
TAGLN2	5.33324e-141	-0.461506	0.737	0.811	1.47235e-136
HMGN2	1.02597e-189	-0.46184	0.647	0.764	2.83241e-185
ARF5	1.34506e-177	-0.463679	0.337	0.506	3.71329e-173
EIF3F	1.3436e-299	-0.46618	0.801	0.909	3.70928e-295
HSPA5	3.34394e-67	-0.467881	0.41	0.486	9.23161e-63
HLA-E	0	-0.474936	0.948	0.991	0
RPL18A	0	-0.475462	0.999	1	0
NFKBIZ	1.44362e-130	-0.478723	0.163	0.299	3.98541e-126
MIF	0	-0.479312	0.827	0.907	0
JTB	3.17777e-201	-0.479328	0.391	0.563	8.77286e-197
EIF3G	1.86037e-241	-0.481519	0.617	0.775	5.13592e-237
PAXX	1.95706e-146	-0.483381	0.35	0.493	5.40287e-142
CCL5	6.66375e-15	-0.485643	0.226	0.265	1.83966e-10
RPL19	0	-0.4875	1	1	0
RPL18	0	-0.48842	0.999	1	0
BTG1	9.80575e-281	-0.489737	0.885	0.951	2.70707e-276
SNHG8	3.13881e-189	-0.491408	0.566	0.692	8.66532e-185
RHBDD2	6.35974e-165	-0.491771	0.143	0.294	1.75573e-160
RNASET2	1.66123e-206	-0.493624	0.475	0.65	4.58615e-202
MED10	1.1641e-198	-0.494849	0.358	0.53	3.21373e-194
TOB1	3.52357e-109	-0.497533	0.194	0.313	9.72753e-105
RPS5	0	-0.499611	0.998	0.999	0
UBXN1	1.96805e-243	-0.502101	0.606	0.752	5.4332e-239
CD7	1.23444e-168	-0.506669	0.531	0.682	3.40791e-164
PHB2	7.17457e-213	-0.506735	0.382	0.562	1.98068e-208
ATP5F1D	5.70154e-264	-0.518411	0.534	0.723	1.57402e-259
MCUB	5.54038e-227	-0.522075	0.441	0.626	1.52953e-222
KLF6	2.29328e-88	-0.523284	0.537	0.623	6.33106e-84
LIME1	2.31703e-212	-0.527643	0.379	0.568	6.39663e-208
LAPTM5	0	-0.528273	0.839	0.945	0
YPEL5	4.68684e-134	-0.530641	0.28	0.416	1.2939e-129
SLC2A3	4.84815e-115	-0.534317	0.315	0.432	1.33843e-110
CTSW	1.5899e-124	-0.541681	0.136	0.27	4.38925e-120
SNHG9	2.08375e-206	-0.544569	0.085	0.25	5.75262e-202
NCBP2-AS2	4.05835e-232	-0.548146	0.172	0.362	1.12039e-227
RCC1	2.81167e-265	-0.549051	0.09	0.291	7.76217e-261
REX1BD	1.23258e-243	-0.551317	0.369	0.565	3.40277e-239
SLC25A6	0	-0.553966	0.828	0.941	0
FLT3LG	1.75757e-232	-0.556268	0.509	0.676	4.85213e-228
RABAC1	1.86258e-237	-0.556566	0.293	0.49	5.14203e-233
SERP1	3.20363e-292	-0.557528	0.595	0.774	8.84426e-288
UBE2D2	0	-0.558585	0.547	0.739	0
UBE2D3	9.36102e-298	-0.564067	0.61	0.771	2.5843e-293
LEPROTL1	1.46368e-212	-0.565603	0.674	0.77	4.04079e-208
LSP1	0	-0.568541	0.639	0.82	0
IL2RG	1.7682e-220	-0.570862	0.183	0.374	4.88148e-216
RPL8	0	-0.571917	0.999	1	0
PIK3IP1	1.02918e-228	-0.573858	0.495	0.674	2.84127e-224
MT-CO3	0	-0.579886	1	1	0
UBE2V1	8.40924e-289	-0.580065	0.107	0.322	2.32154e-284
ARL6IP4	3.4383e-298	-0.581569	0.476	0.677	9.49211e-294
UQCRFS1	6.68294e-272	-0.585579	0.313	0.521	1.84496e-267
ALDOA	9.3362e-302	-0.587686	0.567	0.733	2.57745e-297
GUK1	7.07637e-271	-0.591673	0.41	0.612	1.95357e-266
TRAPPC5	0	-0.59992	0.033	0.256	0
HLA-B	0	-0.60216	0.99	0.999	0
GZMM	9.01277e-219	-0.602399	0.316	0.503	2.48816e-214
CHCHD2	0	-0.607562	0.714	0.862	0
PFN1	0	-0.612059	0.92	0.988	0
LY6E	1.65236e-250	-0.612204	0.513	0.682	4.56167e-246
RPS15	0	-0.616392	0.999	1	0
PLSCR3	2.6357e-279	-0.62104	0.156	0.367	7.27637e-275
CCNI	0	-0.624269	0.79	0.933	0
FAU	0	-0.624405	0.999	1	0
MATR3.1	7.5866e-284	-0.627895	0.225	0.447	2.09443e-279
RBM3	0	-0.63307	0.688	0.829	0
NDFIP1	4.54825e-300	-0.636991	0.492	0.677	1.25564e-295
HNRNPDL	0	-0.642593	0.736	0.877	0
SCAND1	0	-0.645644	0.281	0.51	0
SMDT1	0	-0.660434	0.544	0.762	0
RPL13	0	-0.662004	0.999	1	0
ATP6V0C	0	-0.666096	0.372	0.599	0
RAB5C	0	-0.671781	0.095	0.348	0
AC026979.2	5.24167e-274	-0.675599	0.091	0.293	1.44707e-269
MRPS24	0	-0.675836	0.084	0.343	0
CXCR4	9.23895e-176	-0.675935	0.564	0.681	2.5506e-171
RPS26	3.66646e-10	-0.675953	0.95	0.958	1.0122e-05
GYPC	0	-0.684931	0.452	0.684	0
TUBA1A	1.29956e-227	-0.690107	0.381	0.541	3.5877e-223
IRF1	3.18333e-80	-0.695876	0.409	0.492	8.78822e-76
GIMAP1	1.14858e-260	-0.698815	0.236	0.438	3.17089e-256
GADD45B	1.83928e-299	-0.707606	0.108	0.323	5.0777e-295
SF1	0	-0.708556	0.672	0.85	0
LTB	0	-0.712004	0.784	0.923	0
SBDS	6.92013e-264	-0.719038	0.295	0.497	1.91044e-259
CSNK2B	0	-0.73519	0.087	0.36	0
EIF5A	0	-0.754289	0.408	0.661	0
PPDPF	0	-0.790298	0.667	0.865	0
EEF1D	0	-0.795864	0.967	0.996	0
SARAF	0	-0.804194	0.913	0.987	0
ZFP36	2.70771e-97	-0.830367	0.416	0.504	7.47517e-93
HNRNPA0	0	-0.841802	0.467	0.759	0
H3F3B	0	-0.870501	0.918	0.972	0
IER2	0	-0.892343	0.326	0.563	0
PPP1R15A	0	-0.922588	0.107	0.348	0
RPS17	0	-0.922957	0.51	0.743	0
DDIT4	0	-1.01176	0.122	0.367	0
EIF1	0	-1.01759	0.99	0.998	0
NME2	0	-1.06153	0.387	0.717	0
CIRBP	0	-1.0758	0.647	0.921	0
FTH1	0	-1.12206	0.936	0.997	0
ZFP36L2	0	-1.20909	0.708	0.919	0
DNAJB1	0	-1.21439	0.341	0.704	0
RNASEK	0	-1.26386	0.098	0.563	0
ARPC1B	0	-1.33724	0.295	0.684	0
DUSP2	0	-1.33802	0.059	0.302	0
CD69	0	-1.40638	0.261	0.663	0
RPL17	0	-1.45325	0.961	0.991	0
PCBP2	0	-1.46695	0.718	0.97	0
NFKBIA	0	-1.47763	0.275	0.577	0
CRIP1	0	-1.48458	0.455	0.696	0
FOS	0	-1.56441	0.037	0.376	0
TNFAIP3	0	-1.65965	0.178	0.547	0
TSC22D3	0	-1.78804	0.544	0.899	0
DUSP1	0	-1.95778	0.094	0.589	0
PTPRCAP	0	-2.31705	0.232	0.885	0
JUN	0	-2.64226	0.034	0.687	0
JUNB	0	-2.71218	0.3	0.846	0
MT-ATP8	0	-2.96907	0.461	0.978	0
EEF1G	0	-3.34262	0.136	0.934	0

## Sheet: CD4+ T cells (2V14  VS BV) 
Supplementary Table 4. Differentially expressed genes in cell types
Upregulated in 2V14 group (avg_log2FC>=0.4 and p_val_adj <0.05)
	p_val	avg_log2FC	pct.1	pct.2	p_val_adj
MTRNR2L12	0	6.14743	0.999	0.012	0
AL138963.3	0	2.51435	0.654	0.008	0
KLF2	0	1.46462	0.855	0.661	0
ETS1	0	1.19823	0.886	0.523	0
GIMAP7	0	1.1829	0.978	0.729	0
GIMAP4	0	1.1183	0.873	0.453	0
MT-ND6	0	1.08202	0.885	0.488	0
GNAS	0	1.07521	0.782	0.406	0
CD81	0	1.05717	0.481	0.051	0
SLFN5	0	1.0499	0.699	0.273	0
KIAA1551	0	1.04764	0.782	0.389	0
S100A11	0	1.02344	0.759	0.418	0
GNAI2	0	1.01831	0.68	0.277	0
LYZ	0	1.00412	0.466	0.061	0
PTPRC	0	0.989291	0.993	0.886	0
YPEL3	0	0.983224	0.591	0.193	0
H1FX	0	0.96408	0.544	0.232	0
SMAP2	0	0.95806	0.638	0.221	0
TAF10	0	0.943232	0.536	0.126	0
TGFB1	0	0.929563	0.642	0.323	0
AHNAK	0	0.914276	0.701	0.489	0
MYH9	0	0.88833	0.865	0.602	0
MZT2B	0	0.881027	0.689	0.351	0
LINC00861	0	0.876697	0.842	0.55	0
IL7R	0	0.858764	0.945	0.878	0
CCR7	0	0.854218	0.654	0.429	0
DENND2D	0	0.842695	0.673	0.297	0
TCF7	0	0.84148	0.833	0.642	0
ABHD17A	0	0.816101	0.452	0.119	0
SET	0	0.815555	0.737	0.39	0
PDE7A	0	0.810077	0.51	0.157	0
SRRM2	0	0.80487	0.716	0.401	0
SELL	0	0.79365	0.757	0.563	0
KLF13	0	0.781879	0.457	0.131	0
DDX17	0	0.777009	0.82	0.528	0
S100A9	0	0.775239	0.41	0.076	0
OGT	0	0.774644	0.616	0.26	0
UBALD2	0	0.759046	0.463	0.14	0
SAMHD1	0	0.757054	0.811	0.494	0
SFPQ	0	0.748205	0.603	0.279	0
HNRNPD	0	0.747751	0.59	0.246	0
S100A8	0	0.734177	0.352	0.066	0
URI1	0	0.732616	0.48	0.143	0
FMNL1	0	0.729856	0.538	0.223	0
FAM107B	0	0.72845	0.676	0.359	0
SPN	0	0.727215	0.555	0.242	0
TLN1	0	0.718668	0.569	0.256	0
RIPOR2	0	0.718598	0.894	0.657	0
GLS	0	0.712477	0.444	0.121	0
FYN	0	0.708454	0.637	0.314	0
S1PR4	0	0.708356	0.537	0.24	0
LCP1	0	0.696495	0.853	0.596	0
TMEM259	0	0.678277	0.422	0.109	0
LEF1	0	0.676773	0.74	0.537	0
INPP4B	0	0.674929	0.708	0.42	0
SELPLG	0	0.673134	0.679	0.382	0
RPS20	0	0.672776	0.993	0.941	0
CD53	0	0.670738	0.747	0.438	0
MKNK2	0	0.669993	0.41	0.117	0
SUN2	0	0.667188	0.72	0.488	0
RPL7	0	0.665077	0.999	0.985	0
SPTAN1	0	0.649359	0.6	0.308	0
PIP4K2A	0	0.646936	0.386	0.1	0
CAPNS1	0	0.646325	0.399	0.115	0
GRK2	0	0.643161	0.432	0.152	0
MDFIC	0	0.640376	0.406	0.134	0
AC119396.1	0	0.635804	0.618	0.319	0
KMT2A	0	0.635455	0.556	0.272	0
TRAF3IP3	0	0.635298	0.921	0.709	0
PTP4A2	0	0.633707	0.666	0.358	0
TRIM28	0	0.628729	0.413	0.117	0
TMEM238	0	0.627723	0.267	0.007	0
LFNG	0	0.623392	0.262	0.017	0
GNB1	0	0.621503	0.432	0.147	0
ITK	0	0.616594	0.673	0.392	0
HNRNPL	0	0.612823	0.498	0.207	0
MSN	0	0.611802	0.745	0.481	0
IFITM3	0	0.60957	0.523	0.204	0
BOD1L1	0	0.603695	0.403	0.139	0
S1PR1	0	0.599712	0.635	0.354	0
MAP7D1	0	0.594491	0.396	0.119	0
ZNF217	0	0.593656	0.381	0.11	0
GRK6	0	0.592962	0.488	0.213	0
ATM	0	0.591229	0.689	0.429	0
IKZF1	0	0.590992	0.789	0.546	0
STK24	0	0.589184	0.359	0.096	0
TAGAP	0	0.585622	0.755	0.554	0
PACS1	0	0.582127	0.422	0.158	0
FCMR	0	0.580938	0.707	0.477	0
RPS2	0	0.579995	0.981	0.971	0
CSK	0	0.579017	0.585	0.326	0
LNPEP	0	0.577935	0.568	0.278	0
DOCK8	0	0.575769	0.585	0.3	0
PABPN1	0	0.57569	0.458	0.189	0
RASGRP1	0	0.575581	0.453	0.186	0
MAP2K2	0	0.575042	0.37	0.097	0
NCK2	0	0.574427	0.356	0.1	0
GPR183	1.5939e-264	0.573241	0.576	0.349	4.40027e-260
DGKZ	0	0.572613	0.493	0.222	0
WNK1	0	0.57032	0.498	0.228	0
AKNA	0	0.568629	0.568	0.301	0
NPAT	0	0.559499	0.374	0.127	0
APBB1IP	0	0.557435	0.703	0.43	0
R3HDM2	0	0.55563	0.324	0.069	0
CAPZA1	0	0.554103	0.549	0.27	0
IQGAP2	0	0.551449	0.42	0.172	0
UTRN	0	0.549849	0.515	0.264	0
CDV3	0	0.549152	0.408	0.156	0
STT3B	0	0.548959	0.425	0.162	0
RNPEPL1	0	0.548463	0.422	0.167	0
ARL6IP5	0	0.54716	0.868	0.64	0
IL16	0	0.54565	0.689	0.426	0
SEMA4D	0	0.545362	0.542	0.279	0
SMARCA2	0	0.545249	0.466	0.209	0
EFHD2	9.26977e-291	0.543301	0.303	0.106	2.55911e-286
LCP2	0	0.543292	0.765	0.493	0
MT-ND5	0	0.542397	0.997	0.957	0
GIMAP2	0	0.542169	0.518	0.246	0
TXNL4A	0	0.541235	0.373	0.111	0
TNFSF10	0	0.540939	0.35	0.129	0
THEMIS	0	0.540498	0.469	0.204	0
RPL23	0	0.539769	0.977	0.884	0
CLEC2D	3.10039e-292	0.537475	0.629	0.377	8.55925e-288
ZNF638	0	0.537173	0.478	0.206	0
CISH	3.70901e-244	0.53524	0.288	0.112	1.02395e-239
BPTF	1.31264e-306	0.534563	0.504	0.257	3.62381e-302
ARPC5	0	0.533608	0.715	0.459	0
G3BP1	0	0.53016	0.498	0.235	0
KHDRBS1	0	0.527511	0.605	0.335	0
DGKA	0	0.527232	0.661	0.407	0
PRPF8	0	0.524697	0.608	0.335	0
FOXO1	0	0.522473	0.348	0.112	0
RPL41	0	0.521199	1	1	0
TESPA1	2.2522e-305	0.520503	0.513	0.266	6.21764e-301
PTEN	0	0.520069	0.32	0.083	0
MAT2A	0	0.518391	0.38	0.14	0
MACF1	3.08233e-277	0.518021	0.54	0.298	8.50938e-273
SRSF9	0	0.516651	0.442	0.185	0
HNRNPU	0	0.515555	0.774	0.546	0
MAP3K1	0	0.51501	0.364	0.144	0
VPS13C	3.1918e-306	0.514876	0.515	0.263	8.81159e-302
NFKB1	0	0.514472	0.36	0.121	0
NCL	0	0.514147	0.898	0.714	0
ARF6	0	0.511647	0.483	0.23	0
DIAPH1	0	0.511502	0.452	0.206	0
JUND	4.41999e-245	0.509154	0.454	0.245	1.22023e-240
GLG1	0	0.509042	0.614	0.354	0
STAT1	7.46439e-139	0.507713	0.449	0.284	2.06069e-134
ADNP	0	0.506259	0.256	0.035	0
PDS5A	0	0.506254	0.372	0.132	0
ADD1	0	0.50277	0.417	0.166	0
NCOA4	0	0.502699	0.461	0.199	0
ARHGEF6	0	0.500571	0.443	0.19	0
LPAR6	1.2269e-271	0.499346	0.305	0.117	3.3871e-267
ACTR3	8.13364e-294	0.497882	0.735	0.494	2.24545e-289
STK10	3.99605e-292	0.49766	0.52	0.273	1.10319e-287
ESYT1	2.01996e-288	0.497506	0.467	0.231	5.5765e-284
RBL2	7.89231e-289	0.496111	0.752	0.523	2.17883e-284
IL10RA	1.60074e-160	0.495953	0.547	0.371	4.41915e-156
ANKRD11	2.96745e-275	0.495938	0.472	0.241	8.19224e-271
SETX	0	0.494023	0.385	0.161	0
TRAT1	5.45396e-245	0.494011	0.592	0.362	1.50567e-240
HSPA8	0	0.492443	0.987	0.93	0
CUL3	0	0.491036	0.304	0.076	0
MALT1	0	0.489457	0.372	0.134	0
UBTF	0	0.489077	0.398	0.168	0
TC2N	3.64607e-276	0.488443	0.7	0.456	1.00657e-271
CTDNEP1	0	0.486434	0.299	0.068	0
MCL1	4.00537e-236	0.486202	0.615	0.392	1.10576e-231
BRD7	0	0.486099	0.347	0.123	0
PRKACB	1.21107e-296	0.484017	0.495	0.245	3.34339e-292
SERINC3	0	0.482523	0.445	0.196	0
DUS1L	0	0.481624	0.289	0.066	0
XRCC5	4.16175e-286	0.479822	0.699	0.449	1.14893e-281
PLCL2	0	0.477546	0.296	0.079	0
ARFGEF1	0	0.477093	0.316	0.098	0
FYB1	0	0.476414	0.961	0.861	0
NCKAP1L	4.93963e-302	0.475849	0.447	0.207	1.36368e-297
GBP5	2.56458e-141	0.475468	0.386	0.23	7.08003e-137
TAB2	0	0.475038	0.347	0.134	0
ITGB1	4.67444e-121	0.474708	0.537	0.389	1.29047e-116
IGF2R	0	0.474565	0.292	0.08	0
MT-ATP6	0	0.473427	0.999	0.973	0
ASH1L	3.48047e-286	0.472807	0.473	0.233	9.60853e-282
EIF3B	0	0.472615	0.311	0.08	0
FAM117A	0	0.470948	0.301	0.083	0
ARHGAP30	1.81536e-251	0.470645	0.611	0.379	5.01167e-247
OAS2	0	0.47039	0.289	0.081	0
ESYT2	0	0.470124	0.329	0.115	0
SUZ12	0	0.469137	0.332	0.11	0
GLIPR1	3.04104e-184	0.468941	0.414	0.231	8.39539e-180
GIMAP8	0	0.467196	0.263	0.067	0
CAP1	3.52473e-268	0.466936	0.76	0.529	9.73073e-264
ZBTB7A	0	0.466891	0.324	0.112	0
HNRNPF	6.21923e-283	0.465089	0.719	0.474	1.71694e-278
PNP	0	0.462835	0.316	0.097	0
CAB39	0	0.462118	0.306	0.089	0
MAP4K4	0	0.460888	0.326	0.115	0
DYRK2	0	0.460542	0.305	0.088	0
CYLD	1.02376e-237	0.459581	0.631	0.397	2.8263e-233
DYNLL1	2.5955e-234	0.458628	0.473	0.255	7.1654e-230
SF3B3	0	0.458556	0.323	0.111	0
PIK3CD	1.47629e-267	0.456769	0.44	0.212	4.07559e-263
TM9SF2	3.14103e-307	0.456649	0.4	0.169	8.67145e-303
ARL4C	4.28289e-234	0.455799	0.705	0.476	1.18238e-229
CERK	0	0.455377	0.315	0.106	0
TMSB4X	0	0.453039	1	0.999	0
GSPT1	0	0.452452	0.377	0.15	0
CD40LG	4.56672e-245	0.452432	0.495	0.268	1.26073e-240
PCM1	3.8239e-256	0.45141	0.494	0.261	1.05566e-251
GIMAP6	4.53291e-295	0.450305	0.379	0.158	1.2514e-290
DOCK11	0	0.449427	0.296	0.092	0
CALM2	1.80068e-267	0.449418	0.835	0.622	4.97113e-263
RBM38	0	0.448404	0.362	0.138	0
SMARCC1	5.00071e-298	0.447792	0.354	0.141	1.38055e-293
FAM208A	3.91507e-290	0.446528	0.393	0.168	1.08083e-285
CDC42SE1	3.22187e-240	0.444077	0.636	0.4	8.89462e-236
CEP350	1.72477e-260	0.443909	0.397	0.184	4.76156e-256
CTBP1	0	0.443481	0.311	0.098	0
THRAP3	1.69849e-252	0.443234	0.604	0.36	4.68901e-248
BRI3	0	0.442706	0.291	0.082	0
NONO	1.50626e-250	0.437799	0.594	0.35	4.15834e-246
EIF4G2	3.13564e-254	0.437746	0.775	0.557	8.65656e-250
STAT5B	0	0.437594	0.335	0.123	0
LPXN	3.25113e-262	0.437426	0.443	0.219	8.97539e-258
HIVEP2	8.12393e-283	0.437024	0.314	0.118	2.24277e-278
SLC2A4RG	4.38552e-283	0.436756	0.331	0.128	1.21071e-278
CD2	2.57383e-190	0.436469	0.777	0.597	7.10556e-186
CYFIP2	1.85464e-226	0.43618	0.645	0.422	5.12011e-222
PRRC2B	4.15751e-256	0.436095	0.418	0.2	1.14776e-251
PRRC2A	1.65755e-273	0.435398	0.389	0.171	4.57599e-269
ARHGAP25	3.01007e-262	0.434876	0.397	0.18	8.30991e-258
CASP8	1.67727e-230	0.433115	0.459	0.241	4.63043e-226
SERINC1	2.68684e-251	0.432698	0.59	0.34	7.41756e-247
ST6GAL1	4.38069e-284	0.43268	0.363	0.149	1.20938e-279
SYNE2	1.02262e-158	0.432543	0.606	0.42	2.82314e-154
TPR	2.26247e-161	0.432356	0.609	0.42	6.24601e-157
MT-CO1	0	0.431155	1	0.999	0
CHMP7	6.99064e-228	0.430726	0.426	0.217	1.92991e-223
RPL13A	0	0.429941	1	0.996	0
PLCG1	7.55843e-256	0.429607	0.384	0.174	2.08666e-251
MAP4	6.82594e-265	0.42867	0.321	0.128	1.88444e-260
GIMAP5	6.36679e-241	0.42828	0.446	0.225	1.75768e-236
PARP4	0	0.426778	0.29	0.093	0
UBE2H	0	0.426536	0.265	0.068	0
ANKRD13D	6.02453e-299	0.426316	0.298	0.102	1.66319e-294
SMG1	6.63093e-226	0.425925	0.447	0.236	1.8306e-221
CDK13	2.25484e-272	0.424049	0.362	0.153	6.22493e-268
IVNS1ABP	5.02888e-259	0.423955	0.36	0.156	1.38832e-254
EPS15	3.85041e-245	0.423628	0.333	0.142	1.06298e-240
EPRS	9.96438e-239	0.42348	0.398	0.192	2.75087e-234
MAZ	6.14706e-238	0.421726	0.379	0.178	1.69702e-233
BCL7C	0	0.421493	0.275	0.081	0
CENPK	3.0987e-242	0.421465	0.334	0.144	8.55457e-238
PHC3	3.80302e-244	0.421385	0.383	0.177	1.0499e-239
C14orf119	0	0.421172	0.311	0.102	0
ZFP36L1	6.91502e-182	0.420697	0.666	0.472	1.90903e-177
MAML2	4.9379e-204	0.420471	0.453	0.247	1.36321e-199
YY1	1.80495e-234	0.418562	0.47	0.248	4.98293e-230
CTDSP2	1.2819e-272	0.417993	0.316	0.122	3.53895e-268
NAP1L4	5.82423e-214	0.417878	0.556	0.333	1.6079e-209
ITGA6	2.35423e-227	0.417155	0.364	0.17	6.49933e-223
CCDC88C	2.29901e-226	0.416983	0.406	0.202	6.34689e-222
CD96	7.41531e-204	0.416906	0.567	0.346	2.04714e-199
EPB41	2.52068e-187	0.41684	0.641	0.439	6.95883e-183
TNFAIP8L2	0	0.416082	0.25	0.058	0
ADD3	9.25798e-231	0.415801	0.782	0.574	2.55585e-226
GBP1	1.78842e-208	0.414679	0.3	0.131	4.93729e-204
RPS6KA3	4.03931e-256	0.414543	0.337	0.142	1.11513e-251
PHF3	1.29029e-207	0.413875	0.564	0.343	3.56212e-203
FKBP5	7.6417e-222	0.413817	0.419	0.213	2.10964e-217
CTCF	0	0.413185	0.308	0.105	0
NIN	7.30462e-224	0.412987	0.373	0.179	2.01659e-219
TRAPPC10	0	0.4129	0.267	0.074	0
EIF4G1	4.71596e-274	0.412483	0.352	0.144	1.30193e-269
RNF216	6.94213e-245	0.412348	0.395	0.184	1.91652e-240
TM9SF3	0	0.412317	0.267	0.074	0
VPS35	5.06741e-253	0.412281	0.378	0.17	1.39896e-248
RPL27A	0	0.41154	0.993	0.935	0
TRAC	1.26461e-177	0.411113	0.545	0.341	3.49122e-173
DDB1	1.23116e-283	0.411092	0.362	0.147	3.39886e-279
AKAP13	2.31312e-207	0.410195	0.604	0.38	6.38584e-203
DNM2	2.96529e-286	0.4101	0.333	0.127	8.18629e-282
ATP2B4	2.29477e-210	0.410003	0.335	0.156	6.33517e-206
FLNA	7.88602e-135	0.409314	0.613	0.451	2.17709e-130
CTDSP1	5.73852e-238	0.409254	0.386	0.181	1.58423e-233
PPP1R18	1.03412e-198	0.409093	0.547	0.334	2.8549e-194
PRDX1	1.21532e-204	0.409002	0.56	0.339	3.35514e-200
EIF4B	8.32744e-291	0.408112	0.924	0.803	2.29896e-286
PPP2R5A	0	0.406156	0.255	0.071	0
ZRANB2	1.06165e-202	0.405877	0.627	0.4	2.93089e-198
PRKDC	1.53314e-205	0.40562	0.429	0.229	4.23255e-201
PRKCA	1.08806e-266	0.404255	0.299	0.112	3.00381e-262
ADAR	6.76756e-205	0.404222	0.56	0.338	1.86832e-200
CCND2	1.24189e-206	0.404173	0.434	0.233	3.42849e-202
DDX5	0	0.403245	0.984	0.93	0
ITGA4	1.43729e-91	0.403093	0.565	0.431	3.96794e-87
CD164	4.73666e-221	0.40235	0.587	0.353	1.30765e-216
CCT5	1.15688e-230	0.401841	0.426	0.214	3.19379e-226
ORAI1	2.19991e-216	0.401558	0.402	0.202	6.07329e-212
NFATC3	3.21871e-228	0.400629	0.394	0.189	8.88589e-224
HEBP2	7.19963e-267	0.400287	0.297	0.11	1.9876e-262
RHBDD2	4.15183e-107	-0.403642	0.189	0.294	1.1462e-102
LY6E	1.20859e-121	-0.405032	0.615	0.682	3.33656e-117
CCNI	2.94696e-266	-0.405815	0.869	0.933	8.13566e-262
MIF	3.19895e-265	-0.406745	0.867	0.907	8.83134e-261
RPL18	0	-0.409086	1	1	0
CTSW	5.09775e-63	-0.412711	0.189	0.27	1.40733e-58
GZMM	2.01832e-107	-0.416292	0.411	0.503	5.57198e-103
NFKBIZ	4.94378e-98	-0.418583	0.196	0.299	1.36483e-93
TMA7	0	-0.424737	0.962	0.974	0
SELENOK	6.17985e-96	-0.426182	0.355	0.436	1.70607e-91
DAZAP2	1.90824e-212	-0.427165	0.818	0.857	5.26809e-208
ARL6IP1	1.92847e-167	-0.433457	0.178	0.324	5.32394e-163
UBE2D3	6.46171e-205	-0.433986	0.689	0.771	1.78389e-200
NDFIP1	2.49013e-158	-0.436204	0.606	0.677	6.87449e-154
UQCRFS1	4.99411e-168	-0.442806	0.405	0.521	1.37872e-163
MGAT4A	1.27746e-122	-0.448568	0.53	0.608	3.52668e-118
RPS5	0	-0.449077	0.998	0.999	0
RPL13	0	-0.452366	1	1	0
RPS21	0	-0.453451	0.999	1	0
SMDT1	1.77711e-228	-0.457266	0.664	0.762	4.90607e-224
GYPC	8.7379e-185	-0.45798	0.57	0.684	2.41227e-180
ALDOA	2.16514e-216	-0.458068	0.644	0.733	5.9773e-212
PHB2	6.86627e-183	-0.462888	0.444	0.562	1.89557e-178
KLF6	3.15556e-62	-0.463616	0.585	0.623	8.71156e-58
RPS28	0	-0.466402	1	1	0
NCBP2-AS2	8.86136e-179	-0.473917	0.22	0.362	2.44635e-174
NDUFA13	1.6843e-208	-0.476243	0.241	0.407	4.64985e-204
CCL5	1.84965e-14	-0.477682	0.231	0.265	5.10633e-10
RABAC1	6.21032e-192	-0.481659	0.348	0.49	1.71448e-187
CHCHD2	0	-0.485255	0.787	0.862	0
EIF5A	3.10772e-219	-0.49048	0.537	0.661	8.5795e-215
MT-CYB	0	-0.490697	0.999	0.999	0
RPL8	0	-0.492989	0.999	1	0
RPL19	0	-0.497279	1	1	0
SAT1	5.50346e-119	-0.498019	0.429	0.518	1.51934e-114
MED10	8.28032e-220	-0.498142	0.383	0.53	2.28595e-215
SCAND1	6.23872e-207	-0.50025	0.365	0.51	1.72232e-202
RPS15	0	-0.502644	1	1	0
TOB1	1.15948e-123	-0.506609	0.199	0.313	3.20098e-119
PPDPF	1.11101e-282	-0.506715	0.77	0.865	3.06715e-278
LEPROTL1	2.40468e-188	-0.507137	0.714	0.77	6.63861e-184
MT-ND3	0	-0.508952	0.995	0.994	0
RBM4	1.18038e-247	-0.513286	0.143	0.324	3.25867e-243
ATP6V0C	6.04055e-226	-0.516418	0.464	0.599	1.66762e-221
SNHG8	6.56964e-237	-0.517152	0.576	0.692	1.81368e-232
SF1	2.76105e-274	-0.519086	0.778	0.85	7.62244e-270
RPL26	0	-0.531998	0.999	0.998	0
MT-ND4L	0	-0.538917	0.999	0.997	0
SLC2A3	3.12544e-123	-0.544025	0.33	0.432	8.6284e-119
SNHG9	9.52861e-223	-0.54408	0.093	0.25	2.63056e-218
FAU	0	-0.544824	0.999	1	0
HNRNPDL	0	-0.549981	0.797	0.877	0
RBM3	0	-0.558805	0.739	0.829	0
PLSCR3	3.293e-241	-0.560164	0.195	0.367	9.091e-237
TRAPPC5	0	-0.565592	0.049	0.256	0
RCC1	0	-0.567266	0.093	0.291	0
MT-CO2	0	-0.572255	1	1	0
SARAF	0	-0.574588	0.95	0.987	0
UBE2V1	0	-0.579649	0.114	0.322	0
IL2RG	4.15007e-253	-0.583942	0.19	0.374	1.14571e-248
IRF1	3.06124e-44	-0.58624	0.463	0.492	8.45117e-40
YPEL5	3.15789e-176	-0.59036	0.284	0.416	8.71798e-172
EEF1D	0	-0.597567	0.98	0.996	0
MATR3.1	1.53295e-282	-0.59762	0.258	0.447	4.23202e-278
HNRNPA0	0	-0.621359	0.605	0.759	0
ZFP36	2.05306e-19	-0.628999	0.534	0.504	5.66787e-15
GADD45B	4.53403e-265	-0.64902	0.141	0.323	1.25171e-260
MRPS24	0	-0.650205	0.103	0.343	0
RAB5C	0	-0.652631	0.109	0.348	0
CXCR4	3.17493e-176	-0.658962	0.6	0.681	8.76504e-172
TUBA1A	7.83531e-232	-0.672748	0.409	0.541	2.16309e-227
AC026979.2	0	-0.676104	0.098	0.293	0
IER2	1.3312e-238	-0.695862	0.422	0.563	3.67506e-234
GIMAP1	1.39358e-278	-0.696397	0.255	0.438	3.84726e-274
SBDS	1.19167e-259	-0.697609	0.334	0.497	3.28984e-255
MT-CO3	0	-0.721722	1	1	0
CSNK2B	0	-0.749204	0.087	0.36	0
H3F3B	0	-0.7834	0.943	0.972	0
FTH1	0	-0.789976	0.967	0.997	0
CIRBP	0	-0.862787	0.755	0.921	0
PPP1R15A	0	-0.86321	0.137	0.348	0
DDIT4	2.28811e-305	-0.886839	0.169	0.367	6.3168e-301
ZFP36L2	0	-0.924175	0.838	0.919	0
NME2	0	-1.00226	0.433	0.717	0
EIF1	0	-1.04644	0.991	0.998	0
RPS17	0	-1.051	0.464	0.743	0
RPS26	9.52492e-134	-1.05325	0.942	0.958	2.62954e-129
DNAJB1	0	-1.09243	0.425	0.704	0
PCBP2	0	-1.15792	0.82	0.97	0
ARPC1B	0	-1.22504	0.359	0.684	0
RNASEK	0	-1.22849	0.121	0.563	0
DUSP2	0	-1.23549	0.089	0.302	0
NFKBIA	0	-1.29224	0.351	0.577	0
CD69	0	-1.36191	0.287	0.663	0
CRIP1	0	-1.41934	0.506	0.696	0
TSC22D3	0	-1.43686	0.692	0.899	0
FOS	0	-1.56031	0.038	0.376	0
TNFAIP3	0	-1.56907	0.228	0.547	0
RPL17	0	-1.58281	0.956	0.991	0
DUSP1	0	-1.89128	0.122	0.589	0
PTPRCAP	0	-2.14548	0.314	0.885	0
JUNB	0	-2.3644	0.428	0.846	0
JUN	0	-2.60875	0.05	0.687	0
MT-ATP8	0	-2.9792	0.475	0.978	0
EEF1G	0	-3.33317	0.15	0.934	0

## Sheet: CD8+ T cells (2V7  VS BV) 
Supplementary Table 4. Differentially expressed genes in cell types
Upregulated in 2V7 group (avg_log2FC>=0.4 and p_val_adj <0.05)
	p_val	avg_log2FC	pct.1	pct.2	p_val_adj
MTRNR2L12	0	6.46339	1	0.011	0
AL138963.3	0	1.64339	0.384	0.006	0
GIMAP7	0	1.52434	0.963	0.579	0
CX3CR1	0	1.38262	0.405	0.134	0
TRGV9	1.10494e-258	1.36457	0.338	0.142	3.0504e-254
CD81	0	1.32204	0.508	0.109	0
KIAA1551	0	1.30615	0.813	0.381	0
GIMAP4	0	1.30376	0.871	0.414	0
MT-ND6	0	1.27227	0.905	0.497	0
PTPRC	0	1.2566	0.996	0.911	0
SLFN5	0	1.2377	0.708	0.255	0
IL7R	0	1.22501	0.753	0.588	0
LYZ	0	1.12752	0.459	0.065	0
LINC00861	0	1.07266	0.784	0.424	0
KLF2	6.52069e-226	1.00732	0.663	0.585	1.80017e-221
RIPOR2	0	0.999813	0.888	0.594	0
DENND2D	0	0.957889	0.658	0.284	0
ETS1	0	0.92263	0.759	0.459	0
OGT	0	0.915006	0.604	0.243	0
SELL	4.36462e-233	0.913692	0.51	0.306	1.20494e-228
AHNAK	0	0.899345	0.777	0.604	0
ABHD17A	1.56471e-302	0.892463	0.447	0.212	4.31969e-298
ATM	0	0.875595	0.728	0.412	0
RPL7	0	0.842771	0.99	0.954	0
CLEC2D	0	0.841	0.719	0.41	0
S1PR1	0	0.826067	0.554	0.248	0
SAMHD1	0	0.817991	0.691	0.375	0
PIP4K2A	0	0.815023	0.45	0.156	0
MACF1	0	0.813499	0.629	0.333	0
UTRN	0	0.812126	0.626	0.316	0
THEMIS	0	0.811438	0.63	0.329	0
LCP1	0	0.810641	0.91	0.712	0
PLEK	3.06356e-206	0.809707	0.59	0.395	8.45758e-202
MT-ATP6	0	0.809077	1	0.985	0
GNAS	0	0.797935	0.666	0.409	0
RPS20	0	0.797508	0.981	0.91	0
S100A11	0	0.795666	0.667	0.399	0
GLS	0	0.790313	0.427	0.123	0
CCR7	1.24793e-127	0.786228	0.321	0.185	3.44517e-123
S100A8	0	0.766012	0.328	0.07	0
YPEL3	0	0.764091	0.454	0.194	0
GBP5	1.99195e-266	0.763835	0.562	0.325	5.49919e-262
KLF13	0	0.756947	0.482	0.196	0
TXNIP	0	0.7545	0.994	0.911	0
FAM107B	0	0.751092	0.645	0.35	0
EFHD2	2.90273e-110	0.745686	0.474	0.345	8.01356e-106
CAPZA1	0	0.744869	0.596	0.282	0
KLRD1	5.39706e-103	0.738986	0.514	0.417	1.48997e-98
GNAI2	8.23883e-296	0.731709	0.563	0.319	2.27449e-291
TAF10	0	0.726923	0.413	0.145	0
CD53	0	0.724615	0.807	0.523	0
DOCK8	0	0.718364	0.567	0.268	0
SMAP2	0	0.704054	0.47	0.193	0
VPS13C	0	0.703306	0.562	0.277	0
KMT2A	0	0.695723	0.542	0.262	0
LNPEP	0	0.689612	0.58	0.293	0
FCGR3A	3.49289e-85	0.686644	0.319	0.203	9.64283e-81
MT-ND5	0	0.685313	0.998	0.974	0
MSN	3.06864e-306	0.676931	0.823	0.594	8.4716e-302
TRAF3IP3	0	0.675927	0.855	0.606	0
SET	0	0.673285	0.689	0.427	0
IKZF3	1.16286e-301	0.67262	0.557	0.289	3.21031e-297
RPL23	0	0.671374	0.945	0.832	0
GIMAP2	0	0.670915	0.451	0.179	0
BOD1L1	0	0.667984	0.4	0.151	0
PYHIN1	4.55057e-195	0.66431	0.489	0.29	1.25628e-190
SYNE2	1.46928e-236	0.663405	0.736	0.54	4.05625e-232
SPN	6.51461e-276	0.659476	0.608	0.351	1.79849e-271
S100A9	0	0.659124	0.31	0.072	0
XRCC5	0	0.658907	0.694	0.422	0
TLN1	4.73312e-265	0.655147	0.588	0.339	1.30667e-260
HSPA8	0	0.654196	0.981	0.907	0
ARL6IP5	0	0.645124	0.854	0.619	0
NPAT	0	0.638957	0.34	0.105	0
HIST1H1E	6.48046e-199	0.632232	0.536	0.331	1.78906e-194
ZNF638	0	0.630857	0.444	0.187	0
CEP350	8.06683e-299	0.630378	0.429	0.182	2.22701e-294
TRAC	4.18051e-246	0.630326	0.571	0.327	1.15411e-241
DDX17	5.1981e-288	0.627829	0.719	0.49	1.43504e-283
PRKACB	2.9801e-291	0.626099	0.541	0.279	8.22717e-287
TCF7	7.30435e-143	0.622111	0.522	0.354	2.01651e-138
H1FX	3.61064e-154	0.621676	0.366	0.198	9.96789e-150
ITK	3.66801e-265	0.621056	0.587	0.331	1.01263e-260
SETX	3.4135e-289	0.619541	0.41	0.171	9.42364e-285
BPTF	2.43353e-263	0.618648	0.523	0.273	6.71826e-259
SERINC3	0	0.61544	0.455	0.191	0
NCOA4	0	0.613363	0.433	0.179	0
IQGAP2	3.2997e-247	0.607716	0.444	0.213	9.10949e-243
LEF1	2.32011e-79	0.604835	0.342	0.234	6.40512e-75
PARP4	0	0.602888	0.332	0.102	0
SERINC1	2.55641e-294	0.601013	0.602	0.328	7.05748e-290
ARHGAP25	6.23126e-247	0.598325	0.493	0.253	1.72026e-242
TC2N	9.9816e-241	0.595989	0.645	0.407	2.75562e-236
RASGRP1	9.39316e-280	0.594189	0.411	0.175	2.59317e-275
MBNL1	0	0.593757	0.902	0.732	0
URI1	0	0.591972	0.388	0.145	0
G3BP1	1.19599e-289	0.591107	0.47	0.216	3.30176e-285
ATP2B4	3.02853e-206	0.584249	0.437	0.228	8.36086e-202
PDE7A	0	0.584198	0.339	0.112	0
MYH9	1.66487e-245	0.582845	0.801	0.626	4.5962e-241
CD2	6.0759e-215	0.581498	0.791	0.595	1.67737e-210
SLAMF7	7.78814e-218	0.581106	0.322	0.134	2.15007e-213
NCL	0	0.580983	0.887	0.714	0
IGF2R	1.34635e-277	0.577167	0.339	0.123	3.71687e-273
ZNF217	0	0.57144	0.336	0.109	0
KLRG1	3.93518e-129	0.571378	0.617	0.47	1.08639e-124
EIF4G2	1.09927e-274	0.568424	0.77	0.549	3.03476e-270
SAMD9	1.14537e-273	0.566102	0.363	0.141	3.16202e-269
PCM1	1.21685e-230	0.566059	0.51	0.279	3.35936e-226
ITCH	2.64625e-278	0.561996	0.344	0.126	7.30551e-274
ARHGEF6	3.37984e-277	0.560921	0.399	0.165	9.33073e-273
IFI16	9.58433e-196	0.560067	0.466	0.257	2.64595e-191
RBL2	4.11388e-238	0.558946	0.714	0.496	1.13572e-233
PRRC2C	5.15805e-269	0.557862	0.839	0.647	1.42398e-264
CD48	0	0.555001	0.937	0.808	0
TRIM22	2.54969e-211	0.554738	0.512	0.286	7.03893e-207
SLAMF6	7.70793e-229	0.55447	0.347	0.147	2.12793e-224
LCP2	2.37681e-239	0.554145	0.71	0.482	6.56167e-235
NCKAP1L	3.30323e-243	0.553758	0.46	0.223	9.11922e-239
HNRNPD	4.84061e-230	0.55187	0.482	0.254	1.33635e-225
TRG-AS1	1.03945e-194	0.551838	0.331	0.148	2.86961e-190
SPTAN1	2.40282e-220	0.551312	0.49	0.261	6.63346e-216
EIF4B	0	0.55092	0.884	0.713	0
STAT4	1.3572e-229	0.548946	0.545	0.305	3.74683e-225
ZRANB2	1.364e-235	0.548669	0.597	0.353	3.76561e-231
PTP4A2	1.84327e-231	0.547971	0.674	0.435	5.08872e-227
KIF2A	6.50905e-226	0.5455	0.639	0.403	1.79695e-221
CD96	2.24618e-217	0.545438	0.632	0.404	6.20103e-213
ARHGAP15	1.72171e-229	0.545058	0.668	0.432	4.75312e-225
OAS2	0	0.544098	0.282	0.077	0
SRRM2	1.64498e-169	0.544009	0.62	0.439	4.54129e-165
SF3B3	1.27747e-277	0.543559	0.311	0.106	3.52671e-273
SFPQ	3.67589e-188	0.543435	0.485	0.28	1.0148e-183
SAMD3	3.35733e-170	0.54237	0.599	0.397	9.26858e-166
LPXN	1.01806e-234	0.541449	0.47	0.238	2.81055e-230
ATF7IP	1.05897e-214	0.539748	0.483	0.257	2.92351e-210
C14orf119	0	0.539356	0.319	0.1	0
CD164	1.03055e-231	0.539001	0.577	0.333	2.84503e-227
GIMAP6	5.00835e-264	0.538745	0.334	0.126	1.38266e-259
WNK1	2.62019e-225	0.53617	0.472	0.241	7.23356e-221
CCT5	9.42934e-236	0.534568	0.439	0.216	2.60316e-231
PNP	2.70185e-287	0.532282	0.314	0.104	7.45899e-283
MZT2B	2.60108e-155	0.532156	0.482	0.309	7.18081e-151
TMEM259	2.29879e-240	0.531856	0.32	0.121	6.34627e-236
ASH1L	1.40436e-225	0.531656	0.441	0.219	3.87701e-221
DYNLL1	3.50639e-181	0.531543	0.476	0.268	9.68008e-177
EPRS	3.0519e-215	0.523511	0.393	0.186	8.42538e-211
POLR2B	4.39672e-234	0.520162	0.426	0.2	1.2138e-229
RPL13A	0	0.518928	0.998	0.99	0
SUPT16H	8.79675e-208	0.515289	0.388	0.184	2.42852e-203
LBR	1.16459e-213	0.515015	0.494	0.266	3.21508e-209
AC119396.1	1.30567e-232	0.514596	0.425	0.202	3.60455e-228
APBB1IP	3.84823e-230	0.514291	0.687	0.452	1.06238e-225
HNRNPF	1.98446e-206	0.512859	0.674	0.449	5.4785e-202
N4BP2L2	3.17778e-212	0.511509	0.727	0.5	8.77289e-208
PRPF8	1.83796e-217	0.510911	0.555	0.319	5.07405e-213
HSPD1	6.33557e-197	0.510143	0.493	0.28	1.74906e-192
GBP1	1.2941e-208	0.507848	0.308	0.125	3.57262e-204
FYB1	4.30062e-188	0.506433	0.862	0.734	1.18727e-183
PRKDC	2.49575e-190	0.506093	0.435	0.23	6.89001e-186
CAPNS1	2.63388e-219	0.505607	0.362	0.157	7.27136e-215
PARP8	6.31992e-168	0.505003	0.609	0.405	1.74474e-163
FMNL1	5.36014e-139	0.504786	0.454	0.281	1.47977e-134
MYBL1	9.51064e-125	0.504	0.347	0.197	2.6256e-120
EPS15	1.49774e-199	0.501254	0.37	0.172	4.13482e-195
CASP8	3.30813e-178	0.500919	0.497	0.287	9.13275e-174
PECAM1	7.465e-181	0.500726	0.295	0.128	2.06086e-176
STK38	1.69912e-181	0.500506	0.517	0.304	4.69076e-177
INPP4B	8.37362e-179	0.500503	0.389	0.201	2.31171e-174
DIAPH1	3.16368e-183	0.498016	0.478	0.269	8.73396e-179
TMSB4X	0	0.497726	1	0.999	0
DYRK2	9.75839e-292	0.496834	0.278	0.08	2.694e-287
PTPN4	3.2492e-165	0.496615	0.506	0.307	8.97006e-161
ACTR2	1.06758e-192	0.495914	0.65	0.427	2.94727e-188
ANKRD44	3.86141e-184	0.495031	0.61	0.396	1.06602e-179
GBP2	5.43743e-182	0.494981	0.424	0.225	1.50111e-177
HIST2H2AC	1.71743e-276	0.492331	0.26	0.073	4.7413e-272
SAMD9L	1.23909e-225	0.491864	0.255	0.085	3.42076e-221
MAT2A	2.0012e-229	0.491211	0.332	0.134	5.52472e-225
CD46	1.61994e-193	0.490962	0.475	0.26	4.47218e-189
GOLGB1	1.46194e-158	0.490127	0.326	0.159	4.03596e-154
SEMA4D	2.28466e-165	0.489269	0.45	0.258	6.30726e-161
MT-CO1	0	0.488259	1	1	0
RPL41	4.36622e-242	0.487563	1	0.999	1.20538e-237
EIF4A2	4.63564e-203	0.486134	0.815	0.639	1.27976e-198
CDV3	7.47981e-197	0.485977	0.369	0.17	2.06495e-192
ADD3	6.08459e-165	0.485503	0.642	0.444	1.67977e-160
GLIPR1	1.01457e-135	0.484473	0.444	0.269	2.80092e-131
SETD2	3.62542e-199	0.483168	0.351	0.157	1.00087e-194
TRAT1	3.57569e-169	0.481748	0.296	0.133	9.8714e-165
XRN1	9.0103e-176	0.481689	0.437	0.238	2.48747e-171
IKZF1	5.18992e-176	0.480756	0.678	0.482	1.43278e-171
SELPLG	1.7204e-152	0.480533	0.573	0.391	4.7495e-148
FCMR	1.04006e-153	0.480368	0.541	0.352	2.87129e-149
PLCL2	5.68845e-273	0.479588	0.262	0.075	1.57041e-268
STAG2	7.30676e-190	0.479387	0.44	0.23	2.01718e-185
CALM2	2.6933e-198	0.479156	0.83	0.646	7.43539e-194
CUL3	3.98672e-283	0.478799	0.265	0.075	1.10061e-278
R3HDM2	1.9045e-293	0.477627	0.256	0.067	5.25775e-289
PPP1R10	5.80456e-211	0.475414	0.278	0.105	1.60246e-206
2022-03-07	4.681e-201	0.46781	0.36	0.163	1.29228e-196
ZBTB7A	3.10357e-169	0.467674	0.355	0.173	8.56803e-165
CDC42SE1	2.18746e-172	0.467299	0.591	0.378	6.03891e-168
UBALD2	1.04255e-217	0.467179	0.277	0.101	2.87817e-213
GIMAP5	1.33145e-221	0.466999	0.307	0.119	3.67574e-217
RAB8B	1.96485e-198	0.466618	0.351	0.155	5.42436e-194
TRANK1	2.3417e-186	0.465306	0.32	0.141	6.46474e-182
GPR174	1.49479e-169	0.463989	0.362	0.178	4.12666e-165
PSMA5	2.93979e-184	0.463979	0.488	0.273	8.11587e-180
IRF2	2.82359e-182	0.463904	0.387	0.192	7.79508e-178
LUC7L3	1.73181e-178	0.463664	0.598	0.382	4.78101e-174
ARFGEF1	8.01211e-229	0.462989	0.294	0.107	2.2119e-224
THRAP3	1.7593e-175	0.462796	0.591	0.374	4.85689e-171
TGFB1	1.11912e-53	0.46266	0.519	0.453	3.08957e-49
S1PR4	3.73039e-143	0.46235	0.369	0.201	1.02985e-138
PURA	1.48445e-229	0.461916	0.292	0.105	4.09813e-225
PTPN22	2.68024e-156	0.46173	0.396	0.214	7.39934e-152
CLTC	3.80622e-201	0.461312	0.324	0.137	1.05078e-196
XPO1	6.86614e-207	0.461017	0.313	0.128	1.89554e-202
GZMA	2.51764e-58	0.46005	0.708	0.686	6.95045e-54
GZMK	2.10817e-22	0.458266	0.399	0.346	5.82003e-18
PPP1R12A	1.44044e-162	0.457792	0.552	0.34	3.97662e-158
ADD1	4.31133e-184	0.457376	0.386	0.188	1.19023e-179
ADAM10	2.27944e-175	0.457027	0.414	0.215	6.29286e-171
EIF3A	4.41816e-156	0.456164	0.571	0.37	1.21972e-151
SUZ12	3.81288e-234	0.454707	0.287	0.101	1.05262e-229
2022-09-07	1.33049e-174	0.45401	0.864	0.717	3.67309e-170
ATRX	2.09355e-150	0.453934	0.632	0.434	5.77965e-146
RPS6KA3	4.28859e-206	0.453821	0.33	0.14	1.18395e-201
IL16	1.26506e-159	0.453513	0.56	0.356	3.49244e-155
TMBIM6	5.59605e-175	0.452778	0.822	0.645	1.5449e-170
SACM1L	3.38918e-221	0.45142	0.274	0.097	9.35652e-217
DOCK10	2.7398e-165	0.450956	0.418	0.226	7.56376e-161
ARHGEF3	5.90442e-177	0.450935	0.441	0.237	1.63003e-172
PTEN	4.10538e-246	0.449799	0.253	0.077	1.13337e-241
PHC3	2.99634e-182	0.449585	0.357	0.168	8.272e-178
RECQL	1.20509e-159	0.447886	0.353	0.177	3.32688e-155
CAP1	2.6579e-163	0.446159	0.778	0.592	7.33767e-159
SCAF11	3.97274e-147	0.44607	0.582	0.389	1.09675e-142
GNB1	1.02231e-183	0.445869	0.348	0.159	2.82229e-179
CHD2	1.83838e-151	0.44553	0.515	0.32	5.07522e-147
KAT6A	9.53357e-172	0.443775	0.37	0.184	2.63193e-167
NUFIP2	2.02094e-210	0.443627	0.31	0.123	5.57921e-206
PRF1	1.21297e-40	0.442576	0.61	0.528	3.34866e-36
IQGAP1	1.75114e-122	0.442566	0.628	0.453	4.83437e-118
MDFIC	6.68427e-205	0.442021	0.269	0.099	1.84533e-200
RPL27A	2.32898e-304	0.441547	0.983	0.922	6.4296e-300
DENND4C	2.1687e-174	0.439724	0.306	0.136	5.98714e-170
DPYD	3.863e-164	0.439606	0.384	0.199	1.06646e-159
RPS11	4.30495e-281	0.439394	0.985	0.955	1.18847e-276
NONO	2.94564e-153	0.438622	0.535	0.334	8.13202e-149
PPIA	1.83191e-306	0.437716	0.993	0.969	5.05734e-302
TAF15	4.79628e-146	0.437441	0.528	0.33	1.32411e-141
SMG1	2.86676e-163	0.436983	0.427	0.23	7.91426e-159
RBM25	8.74292e-149	0.436588	0.656	0.465	2.41366e-144
DOCK11	3.25452e-187	0.436074	0.278	0.11	8.98475e-183
NIN	1.14074e-156	0.434808	0.384	0.201	3.14923e-152
PHF3	5.0813e-137	0.434362	0.501	0.313	1.40279e-132
AKAP13	1.12795e-157	0.434357	0.635	0.425	3.11393e-153
CHD8	1.16844e-171	0.432317	0.289	0.125	3.22571e-167
TRIP12	3.56761e-201	0.432245	0.29	0.113	9.84909e-197
ARPC5	1.65153e-152	0.431914	0.671	0.485	4.55937e-148
AKAP9	1.33093e-124	0.431428	0.478	0.304	3.67431e-120
CDK13	4.94871e-175	0.431117	0.353	0.167	1.36619e-170
CNTRL	1.77272e-158	0.43066	0.328	0.158	4.89394e-154
SMARCA2	3.06723e-153	0.429794	0.401	0.217	8.4677e-149
PPP2R5A	6.29713e-205	0.429487	0.261	0.093	1.73845e-200
SNX6	2.85436e-142	0.42937	0.537	0.344	7.88004e-138
CYLD	6.52152e-151	0.429054	0.448	0.259	1.8004e-146
VPS35	2.68905e-181	0.42888	0.319	0.142	7.42367e-177
LARS	1.59216e-171	0.427922	0.342	0.163	4.39546e-167
SPTBN1	3.516e-171	0.427711	0.361	0.177	9.70661e-167
STK4	1.25833e-184	0.427503	0.811	0.625	3.47386e-180
MKNK2	9.04024e-166	0.427123	0.305	0.136	2.49574e-161
TNFAIP8	1.52132e-145	0.427096	0.537	0.342	4.19991e-141
MT-ND4	2.5408e-283	0.426283	0.99	0.959	7.01439e-279
EVI2A	6.91102e-188	0.425971	0.273	0.107	1.90792e-183
MAP4	2.28429e-141	0.425695	0.306	0.149	6.30624e-137
SPEN	4.37468e-163	0.425557	0.295	0.132	1.20772e-158
MAP7D1	1.97428e-202	0.424272	0.296	0.116	5.45038e-198
ZBTB38	3.49911e-114	0.424136	0.438	0.274	9.65999e-110
EIF2S3	1.28294e-136	0.423549	0.646	0.464	3.54182e-132
TBX21	1.26222e-70	0.42318	0.27	0.164	3.48461e-66
IL10RA	4.06133e-90	0.423029	0.545	0.402	1.12121e-85
PDS5A	5.4886e-191	0.420944	0.299	0.123	1.51524e-186
MAPK1	1.78822e-163	0.420762	0.304	0.137	4.93674e-159
UBLCP1	2.32933e-170	0.418564	0.309	0.138	6.43059e-166
SUN2	9.44882e-60	0.417717	0.585	0.528	2.60854e-55
SMC1A	4.20508e-164	0.416747	0.307	0.14	1.1609e-159
ANKRD11	3.43903e-146	0.416412	0.457	0.269	9.49413e-142
TRIM38	4.03476e-181	0.415855	0.285	0.117	1.11388e-176
RPL38	0	0.415792	0.992	0.98	0
DGKA	3.59113e-126	0.414239	0.374	0.214	9.91404e-122
CCAR1	2.88756e-139	0.414136	0.375	0.203	7.9717e-135
VCL	8.34988e-125	0.413635	0.274	0.134	2.30515e-120
UBTF	4.52975e-155	0.41354	0.353	0.178	1.25053e-150
NOP10	1.26748e-147	0.412783	0.479	0.284	3.49912e-143
GLRX	3.39921e-122	0.412427	0.399	0.235	9.38419e-118
ANP32E	2.79663e-134	0.411725	0.397	0.223	7.72067e-130
ERBIN	2.64918e-158	0.411081	0.322	0.152	7.3136e-154
IMMT	4.25817e-156	0.409901	0.3	0.14	1.17555e-151
NBPF19	3.08643e-158	0.409159	0.302	0.139	8.52072e-154
DDB1	6.40429e-169	0.407506	0.352	0.169	1.76803e-164
STT3B	1.89347e-179	0.406538	0.282	0.116	5.22731e-175
SH2D1A	1.23067e-99	0.406244	0.398	0.25	3.39752e-95
PUM1	3.2823e-150	0.40475	0.347	0.175	9.06144e-146
PABPN1	5.52465e-142	0.404055	0.367	0.195	1.52519e-137
LINS1	7.09496e-197	0.404014	0.263	0.098	1.95871e-192
IPCEF1	4.96452e-165	0.40379	0.298	0.134	1.37055e-160
RBBP4	7.7825e-131	0.403621	0.47	0.29	2.14852e-126
NAP1L4	1.03669e-131	0.402621	0.493	0.31	2.862e-127
BTN3A3	1.09638e-143	0.402105	0.329	0.165	3.02679e-139
FYN	1.72517e-120	0.401678	0.622	0.444	4.76267e-116
IVNS1ABP	1.27219e-149	0.401535	0.294	0.136	3.51212e-145
ADH5	2.84827e-143	0.401419	0.42	0.236	7.86321e-139
TXNL4A	2.42096e-183	0.401414	0.314	0.133	6.68354e-179
ACTR3	3.53813e-129	0.400414	0.659	0.479	9.76771e-125
TUFM	4.12025e-111	-0.401289	0.371	0.504	1.13748e-106
LEPROTL1	2.76884e-78	-0.404174	0.547	0.623	7.64394e-74
ARHGDIA	8.88241e-101	-0.404734	0.471	0.593	2.45217e-96
EIF4H	5.40043e-95	-0.405159	0.324	0.444	1.4909e-90
RPL5	1.11094e-263	-0.406201	0.995	0.998	3.06696e-259
SYF2	1.33762e-98	-0.410383	0.41	0.53	3.69276e-94
GABARAP	2.22353e-155	-0.410776	0.714	0.8	6.13849e-151
ALKBH7	1.87157e-90	-0.411307	0.271	0.394	5.16685e-86
GIMAP1	9.1345e-75	-0.413311	0.217	0.322	2.52176e-70
NDUFB10	3.37026e-117	-0.414968	0.379	0.515	9.30429e-113
DRAP1	8.85266e-117	-0.415979	0.458	0.588	2.44396e-112
SRSF2	2.81041e-84	-0.419234	0.413	0.519	7.7587e-80
COPE	6.39369e-114	-0.4218	0.352	0.49	1.76511e-109
APRT	7.84762e-152	-0.421902	0.635	0.744	2.16649e-147
CNN2	6.81703e-140	-0.423936	0.635	0.767	1.88198e-135
COX5A	3.53091e-124	-0.424293	0.382	0.52	9.74779e-120
EIF3G	1.17131e-155	-0.42456	0.591	0.728	3.23363e-151
CCNH	1.24548e-72	-0.425978	0.3	0.403	3.43839e-68
RHOG	6.01962e-112	-0.426987	0.362	0.499	1.66184e-107
SPOCK2	1.71822e-112	-0.42712	0.537	0.682	4.74348e-108
RPL29	0	-0.42835	0.995	0.999	0
MFSD10	5.10135e-102	-0.42936	0.224	0.356	1.40833e-97
TNFRSF14	4.05196e-107	-0.429595	0.356	0.49	1.11862e-102
SAT1	8.98238e-71	-0.429842	0.455	0.538	2.47977e-66
ZNF394	6.27748e-97	-0.43143	0.183	0.306	1.73302e-92
STK17B	3.32776e-112	-0.435529	0.5	0.617	9.18696e-108
TMEM160	5.93411e-132	-0.439705	0.213	0.366	1.63823e-127
HMGN1	2.48701e-133	-0.439883	0.503	0.641	6.86589e-129
NDFIP1	7.70954e-105	-0.441616	0.391	0.518	2.12837e-100
RPLP0	2.027e-303	-0.443073	0.993	0.997	5.59595e-299
ARPC5L	6.84482e-99	-0.443076	0.349	0.473	1.88965e-94
CST7	1.21016e-90	-0.445929	0.683	0.738	3.34088e-86
SH3BGRL3	1.89881e-155	-0.448142	0.979	0.983	5.24204e-151
CFL1	3.2862e-239	-0.44866	0.947	0.98	9.07222e-235
APH1A	9.65111e-134	-0.450119	0.299	0.449	2.66438e-129
CCDC85B	5.93625e-128	-0.451002	0.336	0.483	1.63882e-123
LAPTM5	2.38658e-230	-0.451271	0.827	0.919	6.58863e-226
FLT3LG	7.92616e-113	-0.451826	0.357	0.493	2.18817e-108
PCIF1	6.57499e-100	-0.45211	0.179	0.302	1.81516e-95
COX5B	1.51632e-170	-0.455677	0.62	0.748	4.1861e-166
CDC37	4.92401e-155	-0.457676	0.489	0.646	1.35937e-150
VIM	2.05973e-166	-0.457687	0.848	0.922	5.68631e-162
SERP1	4.37752e-141	-0.458153	0.523	0.658	1.2085e-136
PIN1	1.14029e-127	-0.459677	0.21	0.356	3.14801e-123
DAZAP2	5.16314e-187	-0.463157	0.794	0.86	1.42539e-182
MYDGF	1.74173e-127	-0.463632	0.182	0.326	4.80839e-123
C18orf32	9.28999e-142	-0.464943	0.141	0.3	2.56469e-137
ARRB2	5.33658e-126	-0.466211	0.366	0.514	1.47327e-121
PSME1	3.49329e-202	-0.468539	0.841	0.901	9.64393e-198
LSM7	5.78409e-148	-0.471307	0.393	0.546	1.59681e-143
RBM4	1.45633e-147	-0.472741	0.139	0.3	4.0205e-143
PIK3IP1	7.28789e-109	-0.477403	0.33	0.468	2.01197e-104
NDUFA13	2.11461e-146	-0.47991	0.241	0.411	5.83781e-142
SNHG8	5.36805e-124	-0.481014	0.452	0.584	1.48196e-119
MRPL10	5.29764e-102	-0.482018	0.193	0.319	1.46252e-97
PHF1	1.08956e-128	-0.483546	0.226	0.374	3.00795e-124
SELENOK	6.34105e-101	-0.484574	0.407	0.521	1.75057e-96
NAA10	1.25462e-153	-0.48463	0.114	0.273	3.46363e-149
EDF1	2.17083e-225	-0.485286	0.688	0.809	5.993e-221
NKG7	1.63939e-91	-0.487182	0.748	0.779	4.52588e-87
RPL19	0	-0.489481	0.998	1	0
RPL18A	0	-0.48992	0.998	0.999	0
AC016831.7	1.19629e-110	-0.490762	0.216	0.349	3.30258e-106
HMGN2	1.09365e-173	-0.491254	0.601	0.731	3.01924e-169
GSTP1	1.15614e-135	-0.492372	0.533	0.656	3.19176e-131
RPS5	0	-0.493229	0.991	0.996	0
P4HB	2.44339e-156	-0.496037	0.37	0.542	6.74545e-152
RPS19BP1	9.67663e-154	-0.498381	0.231	0.394	2.67143e-149
HLA-E	0	-0.499791	0.96	0.993	0
DNAJB6	2.74774e-105	-0.500517	0.323	0.447	7.58569e-101
RASSF1	8.5035e-127	-0.500734	0.269	0.421	2.34756e-122
ICAM3	2.72025e-193	-0.504554	0.495	0.678	7.5098e-189
TMA7	0	-0.504592	0.947	0.977	0
DPP7	2.9549e-166	-0.505366	0.326	0.503	8.1576e-162
CD7	3.44472e-164	-0.508382	0.591	0.738	9.50984e-160
ACTB	5.09955e-226	-0.508581	0.995	0.999	1.40783e-221
RALY	1.51117e-174	-0.508953	0.357	0.53	4.17188e-170
ARF1	2.4279e-185	-0.509659	0.624	0.759	6.7027e-181
LGALS1	1.69564e-29	-0.509698	0.4	0.45	4.68116e-25
MT-CO3	0	-0.510388	1	0.999	0
BHLHE40	3.93997e-59	-0.515376	0.187	0.275	1.08771e-54
RPL18	0	-0.5205	0.996	0.999	0
ITGB2	2.37226e-172	-0.5206	0.727	0.836	6.54908e-168
BTG1	2.72794e-167	-0.522496	0.842	0.911	7.53103e-163
RCC1	2.37461e-188	-0.523908	0.081	0.256	6.5556e-184
LTB	8.23527e-69	-0.533909	0.454	0.546	2.27351e-64
ZNF428	8.66465e-181	-0.535327	0.225	0.404	2.39205e-176
REX1BD	4.34208e-194	-0.539599	0.364	0.55	1.19872e-189
UBE2D3	1.19831e-204	-0.541084	0.586	0.731	3.30817e-200
JTB	6.04744e-208	-0.541749	0.407	0.596	1.66952e-203
EMD	7.28327e-177	-0.546015	0.279	0.456	2.01069e-172
UBXN1	1.75798e-231	-0.551	0.549	0.715	4.85325e-227
SMDT1	5.07725e-201	-0.551515	0.455	0.632	1.40168e-196
SNRPA	3.80791e-158	-0.553513	0.292	0.454	1.05125e-153
EIF3F	0	-0.556679	0.72	0.867	0
PHB2	3.20076e-196	-0.558058	0.341	0.528	8.83634e-192
MATR3.1	8.71822e-179	-0.562963	0.218	0.406	2.40684e-174
SNRPB	3.69236e-195	-0.565482	0.376	0.555	1.01935e-190
MAPK1IP1L	5.11997e-133	-0.575778	0.264	0.409	1.41347e-128
UBE2D2	3.93236e-263	-0.578982	0.492	0.695	1.08561e-258
MIF	0	-0.584009	0.791	0.902	0
ARF5	4.71673e-242	-0.590699	0.352	0.564	1.30215e-237
PAXX	2.33077e-246	-0.591204	0.538	0.732	6.43456e-242
CCNI	0	-0.595065	0.742	0.895	0
RPL8	0	-0.596218	0.995	0.999	0
LIME1	1.50817e-210	-0.603533	0.35	0.55	4.1636e-206
SNHG9	4.46523e-206	-0.610311	0.092	0.279	1.23272e-201
SLC25A6	0	-0.621795	0.791	0.919	0
ARL6IP4	2.11955e-282	-0.625026	0.445	0.665	5.85144e-278
C9orf16	1.68665e-276	-0.625293	0.48	0.685	4.65633e-272
ATP5F1D	3.83317e-295	-0.6262	0.511	0.723	1.05822e-290
IL2RG	1.8843e-190	-0.627556	0.217	0.409	5.20198e-186
TAGLN2	1.90327e-228	-0.634764	0.745	0.844	5.25436e-224
SARAF	0	-0.636174	0.828	0.937	0
SF1	1.10962e-286	-0.639403	0.617	0.785	3.06332e-282
HERPUD1	2.2151e-146	-0.64006	0.233	0.389	6.11522e-142
CD99	1.73141e-238	-0.6413	0.725	0.84	4.77991e-234
MRPS24	9.91537e-284	-0.643756	0.083	0.313	2.73734e-279
UBE2V1	8.33157e-255	-0.644403	0.114	0.337	2.3001e-250
CD74	6.87626e-105	-0.645003	0.811	0.869	1.89833e-100
C12orf75	1.32892e-169	-0.647565	0.37	0.534	3.66874e-165
NCBP2-AS2	3.81678e-244	-0.648376	0.162	0.376	1.0537e-239
ALDOA	1.12266e-292	-0.649627	0.537	0.719	3.09934e-288
TSPYL2	2.71404e-164	-0.649934	0.1	0.259	7.49265e-160
UQCRFS1	1.95094e-272	-0.652613	0.326	0.549	5.38597e-268
LY6E	4.90489e-271	-0.654456	0.558	0.746	1.35409e-266
RPL13	0	-0.658211	0.999	1	0
HNRNPDL	0	-0.66126	0.733	0.881	0
RBM3	0	-0.662961	0.689	0.837	0
AC026979.2	1.0642e-237	-0.664541	0.07	0.27	2.93793e-233
RPS15	0	-0.665679	0.998	0.999	0
HLA-B	0	-0.687111	0.995	0.999	0
FAU	0	-0.687456	0.997	0.999	0
TUBA1A	4.51501e-188	-0.687596	0.371	0.534	1.24646e-183
LSP1	0	-0.688319	0.696	0.881	0
MAP3K8	5.89219e-167	-0.700949	0.114	0.278	1.62666e-162
MED10	7.02821e-295	-0.701895	0.336	0.565	1.94028e-290
RABAC1	5.81154e-304	-0.702074	0.343	0.581	1.60439e-299
GYPC	0	-0.717909	0.467	0.697	0
CHCHD2	0	-0.722121	0.726	0.891	0
SBDS	7.99124e-220	-0.724031	0.279	0.478	2.20614e-215
GZMH	1.03524e-92	-0.73812	0.438	0.535	2.858e-88
HSPA5	3.00517e-160	-0.742418	0.483	0.617	8.29638e-156
CSNK2B	0	-0.748922	0.084	0.34	0
ATP6V0C	0	-0.762129	0.37	0.62	0
PER1	2.29367e-247	-0.765874	0.061	0.257	6.33214e-243
SCAND1	0	-0.780308	0.275	0.537	0
GUK1	0	-0.780545	0.505	0.763	0
EEF1D	0	-0.785923	0.949	0.992	0
KLF6	2.49324e-200	-0.791214	0.529	0.672	6.88309e-196
GZMM	0	-0.795705	0.566	0.821	0
EIF5A	0	-0.796399	0.401	0.665	0
IRF1	1.16757e-123	-0.801755	0.498	0.616	3.22331e-119
RPS17	0	-0.806437	0.423	0.663	0
CTSW	0	-0.806819	0.705	0.858	0
YPEL5	3.16535e-203	-0.809648	0.266	0.453	8.73857e-199
HNRNPA0	0	-0.810635	0.448	0.72	0
RPS26	4.13978e-28	-0.825072	0.956	0.964	1.14287e-23
PFN1	0	-0.825983	0.943	0.995	0
RAB5C	0	-0.842591	0.112	0.412	0
PPDPF	0	-0.844395	0.639	0.853	0
H3F3B	0	-0.918652	0.931	0.977	0
GADD45B	0	-0.925254	0.154	0.421	0
IER2	0	-0.945455	0.402	0.644	0
CXCR4	2.72269e-271	-0.957301	0.614	0.758	7.51653e-267
NR4A2	0	-1.08582	0.024	0.276	0
NME2	0	-1.09066	0.369	0.72	0
CIRBP	0	-1.12496	0.612	0.908	0
ZFP36L2	0	-1.14612	0.726	0.893	0
FTH1	0	-1.25805	0.902	0.995	0
CD69	0	-1.26363	0.315	0.627	0
EIF1	0	-1.28786	0.985	0.998	0
DDIT4	0	-1.31517	0.132	0.464	0
RNASEK	0	-1.31852	0.1	0.559	0
RPL17	0	-1.33874	0.91	0.984	0
DNAJB1	0	-1.34124	0.293	0.686	0
CRIP1	0	-1.45689	0.425	0.7	0
ARPC1B	0	-1.49856	0.289	0.739	0
PPP1R15A	0	-1.53416	0.09	0.47	0
PCBP2	0	-1.53443	0.649	0.952	0
ZFP36	0	-1.57972	0.451	0.648	0
TNFAIP3	0	-1.88367	0.202	0.625	0
FOS	0	-1.98432	0.039	0.376	0
NFKBIA	0	-2.01369	0.231	0.576	0
DUSP2	0	-2.2208	0.242	0.66	0
TSC22D3	0	-2.32131	0.512	0.936	0
JUNB	0	-2.38806	0.32	0.849	0
PTPRCAP	0	-2.5613	0.291	0.927	0
DUSP1	0	-2.57732	0.103	0.667	0
JUN	0	-2.70623	0.048	0.689	0
EEF1G	0	-2.86384	0.109	0.872	0
MT-ATP8	0	-2.98177	0.517	0.984	0

## Sheet: CD8+ T cells (2V14  VS BV) 
Supplementary Table 4. Differentially expressed genes in cell types
Upregulated in 2V14 group (avg_log2FC>=0.4 and p_val_adj <0.05)
	p_val	avg_log2FC	pct.1	pct.2	p_val_adj
MTRNR2L12	0	6.466	0.999	0.011	0
AL138963.3	0	2.19008	0.572	0.006	0
CD81	0	1.54618	0.619	0.109	0
TRGV9	2.95161e-212	1.44326	0.308	0.142	8.1485e-208
GIMAP7	0	1.36159	0.957	0.579	0
CX3CR1	0	1.32344	0.404	0.134	0
KLF2	0	1.27597	0.807	0.585	0
GIMAP4	0	1.27053	0.887	0.414	0
MT-ND6	0	1.25401	0.913	0.497	0
KIAA1551	0	1.15491	0.802	0.381	0
SLFN5	0	1.1349	0.703	0.255	0
GNAS	0	1.11735	0.771	0.409	0
LYZ	0	1.11703	0.476	0.065	0
PTPRC	0	1.07219	0.995	0.911	0
IL7R	0	1.06825	0.736	0.588	0
ABHD17A	0	1.01449	0.554	0.212	0
DENND2D	0	0.989842	0.697	0.284	0
ETS1	0	0.986073	0.813	0.459	0
GNAI2	0	0.964579	0.684	0.319	0
YPEL3	0	0.957424	0.566	0.194	0
EFHD2	1.57808e-266	0.927458	0.555	0.345	4.3566e-262
TAF10	0	0.927056	0.526	0.145	0
S1PR1	0	0.91046	0.623	0.248	0
LINC00861	0	0.910118	0.758	0.424	0
SMAP2	0	0.880973	0.569	0.193	0
SELL	7.94428e-249	0.868428	0.512	0.306	2.19318e-244
KLF13	0	0.863504	0.549	0.196	0
PIP4K2A	0	0.86206	0.509	0.156	0
TCF7	0	0.855733	0.592	0.354	0
CCR7	3.6614e-144	0.850908	0.321	0.185	1.0108e-139
S100A9	0	0.844265	0.409	0.072	0
AHNAK	0	0.822349	0.782	0.604	0
OGT	0	0.820384	0.597	0.243	0
MZT2B	0	0.818086	0.622	0.309	0
SAMHD1	0	0.801871	0.723	0.375	0
TGFB1	0	0.801856	0.673	0.453	0
RIPOR2	0	0.79542	0.865	0.594	0
S100A8	0	0.794671	0.361	0.07	0
GLS	0	0.782507	0.453	0.123	0
S100A11	0	0.768587	0.678	0.399	0
DDX17	0	0.76351	0.783	0.49	0
H1FX	2.45349e-270	0.75281	0.42	0.198	6.77334e-266
THEMIS	0	0.749129	0.616	0.329	0
MYH9	0	0.740739	0.859	0.626	0
RPL7	0	0.740322	0.993	0.954	0
SPN	0	0.734836	0.656	0.351	0
ATM	0	0.732618	0.715	0.412	0
LCP1	0	0.723273	0.913	0.712	0
SET	0	0.719781	0.742	0.427	0
KLRD1	2.68577e-93	0.718659	0.501	0.417	7.41461e-89
LEF1	2.12249e-113	0.716339	0.357	0.234	5.85956e-109
HNRNPD	0	0.710905	0.572	0.254	0
URI1	0	0.710679	0.457	0.145	0
PDE7A	0	0.707535	0.396	0.112	0
TLN1	0	0.705446	0.637	0.339	0
SFPQ	0	0.702828	0.583	0.28	0
FAM107B	0	0.701739	0.662	0.35	0
FMNL1	0	0.700534	0.569	0.281	0
CAPZA1	0	0.698533	0.597	0.282	0
S1PR4	0	0.693876	0.486	0.201	0
PLEK	1.94789e-190	0.691608	0.578	0.395	5.37755e-186
CAPNS1	0	0.681796	0.446	0.157	0
CD53	0	0.680514	0.813	0.523	0
IGF2R	0	0.679726	0.398	0.123	0
GBP5	1.40913e-263	0.677782	0.565	0.325	3.89018e-259
RPS2	0	0.673908	0.957	0.951	0
PRF1	1.43921e-122	0.672348	0.666	0.528	3.97323e-118
MSN	0	0.670565	0.84	0.594	0
TRAF3IP3	0	0.670461	0.865	0.606	0
MACF1	7.17062e-302	0.667782	0.6	0.333	1.97959e-297
CLEC2D	0	0.666993	0.688	0.41	0
LNPEP	0	0.666865	0.607	0.293	0
UTRN	0	0.662621	0.593	0.316	0
MT-ND5	0	0.659751	0.997	0.974	0
LCP2	0	0.65756	0.763	0.482	0
DOCK8	0	0.657075	0.572	0.268	0
IQGAP2	0	0.65428	0.475	0.213	0
SRRM2	0	0.652679	0.704	0.439	0
UBALD2	0	0.651063	0.375	0.101	0
BOD1L1	0	0.647602	0.418	0.151	0
PTP4A2	0	0.641147	0.721	0.435	0
SELPLG	0	0.639694	0.668	0.391	0
FCMR	1.49424e-298	0.638805	0.61	0.352	4.12516e-294
GIMAP2	0	0.631875	0.463	0.179	0
TXNIP	0	0.629742	0.991	0.911	0
RPS20	0	0.623912	0.982	0.91	0
FCGR3A	9.4535e-82	0.617707	0.312	0.203	2.60983e-77
GNB1	0	0.607632	0.434	0.159	0
SUN2	4.85852e-273	0.606173	0.728	0.528	1.34129e-268
GIMAP6	0	0.604907	0.385	0.126	0
EOMES	4.52375e-271	0.603676	0.312	0.114	1.24887e-266
KMT2A	0	0.603369	0.535	0.262	0
HSPA8	0	0.602486	0.986	0.907	0
TMEM259	0	0.594833	0.385	0.121	0
VPS13C	9.11712e-295	0.593907	0.543	0.277	2.51696e-290
MT-ATP6	0	0.593485	0.999	0.985	0
MAP7D1	0	0.590885	0.378	0.116	0
SERINC3	0	0.588025	0.472	0.191	0
GRK2	0	0.587482	0.429	0.177	0
XRCC5	0	0.586308	0.703	0.422	0
SPTAN1	0	0.586083	0.538	0.261	0
ARHGAP25	1.13633e-286	0.585775	0.512	0.253	3.13708e-282
IL16	2.01411e-301	0.582565	0.624	0.356	5.56035e-297
TRIM28	0	0.581433	0.365	0.106	0
IKZF1	0	0.581342	0.734	0.482	0
HNRNPF	0	0.578749	0.721	0.449	0
PYHIN1	6.00234e-180	0.57672	0.485	0.29	1.65706e-175
MAP2K2	0	0.576554	0.378	0.123	0
TRG-AS1	5.23545e-235	0.573301	0.347	0.148	1.44535e-230
PRPF8	0	0.571603	0.6	0.319	0
KHDRBS1	5.96673e-307	0.568811	0.583	0.306	1.64723e-302
ZNF217	0	0.566665	0.362	0.109	0
G3BP1	0	0.566322	0.493	0.216	0
ZNF638	9.05884e-303	0.565533	0.436	0.187	2.50087e-298
NCOA4	0	0.564973	0.443	0.179	0
AC119396.1	0	0.563183	0.458	0.202	0
BPTF	1.13527e-266	0.562736	0.525	0.273	3.13414e-262
ZBTB7A	0	0.561505	0.423	0.173	0
FYN	1.07069e-246	0.557367	0.692	0.444	2.95586e-242
APBB1IP	0	0.55544	0.724	0.452	0
PABPN1	0	0.554482	0.453	0.195	0
MKNK2	0	0.553886	0.385	0.136	0
HNRNPL	3.28355e-285	0.553297	0.483	0.228	9.0649e-281
ITK	2.17248e-259	0.551469	0.589	0.331	5.99757e-255
IKZF3	6.92629e-244	0.55011	0.533	0.289	1.91214e-239
RBL2	4.91168e-269	0.549661	0.733	0.496	1.35597e-264
RASGRP1	2.76583e-295	0.548495	0.419	0.175	7.63564e-291
ARL6IP5	1.21873e-270	0.54693	0.848	0.619	3.36455e-266
SIPA1	4.02311e-286	0.545768	0.395	0.161	1.11066e-281
NPAT	0	0.54536	0.335	0.105	0
TBX21	4.91763e-150	0.545243	0.32	0.164	1.35761e-145
WNK1	1.07739e-277	0.545022	0.498	0.241	2.97435e-273
IL10RA	1.40862e-166	0.541347	0.594	0.402	3.88878e-162
SETX	6.34485e-276	0.539675	0.403	0.171	1.75162e-271
SEMA4D	2.27237e-263	0.539396	0.506	0.258	6.27333e-259
CEP350	6.51019e-273	0.539202	0.416	0.182	1.79727e-268
GBP1	4.32149e-277	0.537717	0.336	0.125	1.19303e-272
R3HDM2	0	0.537463	0.295	0.067	0
AKNA	7.84979e-226	0.536713	0.636	0.403	2.16709e-221
DIAPH1	3.13367e-266	0.535392	0.526	0.269	8.65111e-262
PARP4	0	0.535377	0.326	0.102	0
ZFP36L1	9.70739e-246	0.535339	0.645	0.398	2.67992e-241
TXNL4A	0	0.535132	0.385	0.133	0
PRKACB	6.62232e-254	0.533191	0.531	0.279	1.82823e-249
SMARCA2	5.49042e-277	0.532268	0.463	0.217	1.51574e-272
NCL	0	0.529423	0.897	0.714	0
ACTR3	8.10907e-273	0.527175	0.734	0.479	2.23867e-268
ADD1	7.15254e-288	0.526191	0.434	0.188	1.9746e-283
UBTF	2.19892e-268	0.524853	0.409	0.178	6.07057e-264
CDV3	1.30697e-291	0.524437	0.413	0.17	3.60815e-287
DGKZ	3.5751e-237	0.522497	0.511	0.275	9.86977e-233
TRAC	1.48985e-199	0.520947	0.549	0.327	4.11302e-195
ADNP	0	0.518874	0.255	0.041	0
CD2	3.43407e-181	0.518418	0.787	0.595	9.48043e-177
SLAMF7	2.05147e-226	0.516821	0.324	0.134	5.6635e-222
SRSF9	1.25264e-274	0.516256	0.485	0.23	3.45817e-270
CSK	2.68753e-213	0.514487	0.574	0.348	7.41946e-209
SLAMF6	3.51973e-244	0.513564	0.354	0.147	9.71692e-240
RPL23	0	0.510683	0.946	0.832	0
STK24	0	0.508953	0.297	0.074	0
MAPK1	6.15543e-289	0.507648	0.363	0.137	1.69933e-284
SF3B3	0	0.507475	0.326	0.106	0
KIF2A	3.84982e-240	0.506022	0.657	0.403	1.06282e-235
SAMD3	1.48991e-160	0.504319	0.598	0.397	4.11319e-156
C14orf119	0	0.50295	0.325	0.1	0
ARPC5	9.47446e-244	0.502229	0.722	0.485	2.61562e-239
DYRK2	0	0.500923	0.296	0.08	0
GLG1	1.08121e-246	0.500515	0.559	0.304	2.9849e-242
SAMD9	6.93918e-240	0.500048	0.342	0.141	1.9157e-235
MYBL1	3.51459e-164	0.499671	0.371	0.197	9.70274e-160
CTDNEP1	0	0.498158	0.303	0.084	0
EPS15	5.15357e-221	0.497358	0.379	0.172	1.42275e-216
ASH1L	1.12602e-244	0.496944	0.452	0.219	3.10862e-240
CDC42SE1	6.74702e-230	0.496724	0.624	0.378	1.86265e-225
LPXN	2.50095e-257	0.496416	0.486	0.238	6.90436e-253
CCT5	1.91216e-246	0.495736	0.45	0.216	5.2789e-242
STK10	2.71563e-213	0.493581	0.571	0.336	7.49703e-209
CD164	8.94683e-247	0.493493	0.595	0.333	2.46995e-242
NCKAP1L	1.28475e-260	0.493239	0.472	0.223	3.54681e-256
FAM117A	0	0.49283	0.314	0.095	0
TC2N	1.79256e-193	0.492402	0.629	0.407	4.94872e-189
PECAM1	8.94645e-223	0.49009	0.313	0.128	2.46985e-218
PACS1	2.4338e-274	0.489624	0.367	0.143	6.71899e-270
TRAPPC10	0	0.488539	0.314	0.097	0
ITCH	9.58989e-262	0.488253	0.333	0.126	2.64748e-257
PCM1	5.50704e-219	0.487972	0.512	0.279	1.52033e-214
CUL3	0	0.487135	0.288	0.075	0
IFI16	1.21161e-198	0.486626	0.475	0.257	3.3449e-194
ARHGAP30	7.86985e-191	0.486494	0.613	0.4	2.17263e-186
PDS5A	3.57433e-304	0.485414	0.35	0.123	9.86765e-300
SERINC1	1.13095e-228	0.485119	0.579	0.328	3.1222e-224
HNRNPU	6.89519e-240	0.484905	0.747	0.531	1.90356e-235
STAT1	8.63151e-115	0.483723	0.403	0.245	2.3829e-110
EIF4B	3.25105e-272	0.483405	0.88	0.713	8.97516e-268
ANKRD44	3.03169e-210	0.481264	0.63	0.396	8.3696e-206
CXCR3	6.30367e-221	0.480615	0.291	0.112	1.74025e-216
SUZ12	0	0.480312	0.317	0.101	0
PLCG1	1.773e-269	0.480085	0.36	0.142	4.89472e-265
MBNL1	3.30017e-259	0.479662	0.898	0.732	9.11078e-255
PTEN	0	0.478581	0.294	0.077	0
PLCL2	0	0.47844	0.28	0.075	0
RNPEPL1	7.28131e-229	0.478411	0.426	0.201	2.01015e-224
EIF3B	0	0.477772	0.292	0.077	0
FAM208A	1.39915e-256	0.476565	0.383	0.161	3.86264e-252
ADD3	8.75997e-208	0.476275	0.675	0.444	2.41836e-203
ARHGEF6	3.20176e-245	0.476171	0.382	0.165	8.83911e-241
NAP1L4	4.25301e-221	0.475954	0.548	0.31	1.17413e-216
NCK2	0	0.474703	0.276	0.073	0
NONO	5.32055e-223	0.474665	0.576	0.334	1.46884e-218
ARHGAP26	2.57385e-262	0.472867	0.268	0.084	7.10564e-258
PURA	1.2277e-296	0.472199	0.318	0.105	3.38932e-292
TGFBR2	5.66433e-182	0.470717	0.458	0.254	1.56375e-177
GLIPR1	1.68043e-151	0.470636	0.458	0.269	4.63916e-147
ANKRD11	3.89888e-217	0.470399	0.499	0.269	1.07636e-212
ARFGEF1	4.2832e-299	0.469153	0.323	0.107	1.18246e-294
EIF3A	3.07443e-205	0.467076	0.607	0.37	8.48759e-201
CTBP1	4.45218e-276	0.466767	0.354	0.132	1.22911e-271
NIN	1.2068e-219	0.466674	0.419	0.201	3.33162e-215
STAT4	1.96358e-206	0.466493	0.542	0.305	5.42085e-202
CAP1	2.92383e-213	0.46549	0.802	0.592	8.07182e-209
HSPD1	1.87934e-209	0.465078	0.509	0.28	5.18828e-205
SMARCC1	7.14826e-252	0.464409	0.353	0.141	1.97342e-247
IQGAP1	4.56906e-173	0.463779	0.67	0.453	1.26138e-168
DUS1L	0	0.463102	0.272	0.067	0
MT-CO1	0	0.462531	1	1	0
CD96	2.66491e-186	0.46249	0.628	0.404	7.35701e-182
IRF2	1.07207e-221	0.461181	0.407	0.192	2.95965e-217
STT3B	2.4687e-276	0.461061	0.324	0.116	6.81534e-272
GBP2	1.29164e-188	0.460588	0.43	0.225	3.56582e-184
OAS2	2.59905e-291	0.460381	0.267	0.077	7.17519e-287
TRIM22	8.32809e-201	0.459599	0.514	0.286	2.29914e-196
MAT2A	1.43037e-256	0.459118	0.344	0.134	3.94882e-252
EIF4G1	1.24765e-246	0.459056	0.364	0.15	3.44437e-242
PIK3CD	4.52186e-227	0.458714	0.412	0.193	1.24835e-222
PPP2R5A	7.28954e-283	0.45828	0.292	0.093	2.01242e-278
RPL27A	0	0.457826	0.987	0.922	0
ATP2B4	7.26246e-167	0.456724	0.418	0.228	2.00495e-162
PNP	1.52333e-279	0.455825	0.308	0.104	4.20545e-275
SYNE2	3.19013e-142	0.454055	0.706	0.54	8.80698e-138
PARP8	1.98606e-173	0.453978	0.624	0.405	5.48293e-169
LBR	1.02384e-222	0.45395	0.509	0.266	2.8265e-218
PREX1	4.46296e-184	0.452463	0.38	0.187	1.23209e-179
GRK6	4.14212e-196	0.452194	0.423	0.215	1.14351e-191
ZRANB2	1.50461e-187	0.452173	0.584	0.353	4.15378e-183
SUPT16H	5.8631e-224	0.452068	0.397	0.184	1.61862e-219
NFATC3	1.12764e-220	0.450216	0.465	0.234	3.11307e-216
RPL13A	0	0.450013	0.998	0.99	0
CDK13	1.54069e-247	0.449028	0.392	0.167	4.25338e-243
NFKB1	1.0269e-281	0.448724	0.288	0.092	2.83496e-277
RPS6KA3	1.075e-228	0.448219	0.339	0.14	2.96775e-224
MAT2B	6.46297e-218	0.448078	0.544	0.3	1.78423e-213
EPRS	6.06154e-225	0.447825	0.402	0.186	1.67341e-220
ITGA4	1.61856e-167	0.447688	0.718	0.515	4.46836e-163
PRKDC	1.15259e-188	0.447167	0.437	0.23	3.18196e-184
THRAP3	2.15514e-196	0.446552	0.61	0.374	5.94969e-192
CD48	4.69423e-249	0.444519	0.937	0.808	1.29594e-244
ARL4C	6.49899e-157	0.443733	0.755	0.582	1.79418e-152
CLTC	6.05139e-232	0.443214	0.337	0.137	1.67061e-227
KLRG1	3.66581e-94	0.442943	0.601	0.47	1.01202e-89
PTPN6	8.56918e-168	0.442756	0.56	0.351	2.36569e-163
POLR2B	1.02857e-204	0.441996	0.411	0.2	2.83958e-200
INPP4A	1.55298e-231	0.441765	0.347	0.144	4.28731e-227
DNAJC21	3.63541e-295	0.441364	0.261	0.072	1.00363e-290
TAF15	3.4805e-196	0.441326	0.563	0.33	9.60861e-192
DYNLL1	1.37566e-175	0.440719	0.48	0.268	3.79778e-171
TNKS2	7.34051e-226	0.439462	0.335	0.137	2.0265e-221
STK38	7.06705e-170	0.438856	0.516	0.304	1.951e-165
ESYT2	2.81088e-231	0.436721	0.292	0.107	7.76001e-227
ESYT1	2.83486e-188	0.435798	0.435	0.23	7.82619e-184
ATF7IP	6.39778e-186	0.43507	0.474	0.257	1.76624e-181
PNRC1	2.66878e-249	0.433258	0.919	0.781	7.36771e-245
CDC42EP3	8.43838e-180	0.432424	0.413	0.214	2.32958e-175
BRD7	3.06728e-224	0.43219	0.321	0.129	8.46784e-220
ARHGAP15	2.95884e-178	0.430634	0.655	0.432	8.16847e-174
DENND4C	5.80071e-216	0.430024	0.327	0.136	1.6014e-211
MAP4	3.75689e-197	0.429466	0.337	0.149	1.03716e-192
NFATC2	5.39737e-167	0.428938	0.432	0.235	1.49005e-162
GIMAP5	4.91519e-231	0.428456	0.309	0.119	1.35694e-226
RNF216	3.51388e-221	0.428365	0.378	0.169	9.70078e-217
ACTR2	9.99832e-178	0.427218	0.652	0.427	2.76024e-173
PSMA5	1.94977e-195	0.426223	0.498	0.273	5.38274e-191
PRKCB	2.89929e-175	0.425445	0.483	0.271	8.00406e-171
TNFRSF1A	6.81865e-238	0.425056	0.307	0.114	1.88242e-233
DGKA	8.43415e-168	0.424635	0.401	0.214	2.32842e-163
DDB1	5.15027e-225	0.424543	0.382	0.169	1.42184e-220
EIF4G2	6.77532e-192	0.424403	0.761	0.549	1.87046e-187
PPP4R3A	7.20678e-214	0.424288	0.357	0.156	1.98957e-209
SRM	1.64679e-247	0.423997	0.301	0.107	4.54628e-243
CAB39	3.70551e-282	0.421545	0.276	0.083	1.02298e-277
CASP8	3.25386e-150	0.421484	0.485	0.287	8.98292e-146
CCDC88C	1.21334e-167	0.421442	0.47	0.265	3.34966e-163
PRRC2B	9.74943e-186	0.420695	0.4	0.201	2.69153e-181
DOCK11	1.06466e-228	0.420455	0.296	0.11	2.9392e-224
PTPN4	2.20755e-155	0.420353	0.512	0.307	6.09438e-151
ARF6	2.54482e-174	0.419636	0.501	0.284	7.02549e-170
SMG1	1.80558e-182	0.41704	0.439	0.23	4.98467e-178
CSNK1G2	4.94849e-243	0.415468	0.293	0.104	1.36613e-238
PHF3	1.83761e-160	0.415091	0.519	0.313	5.07309e-156
TRANK1	3.25299e-191	0.414367	0.321	0.141	8.98053e-187
INPP4B	1.11484e-150	0.414115	0.375	0.201	3.07774e-146
NUMA1	1.18737e-189	0.413616	0.344	0.159	3.27796e-185
ARHGEF3	4.76374e-177	0.413262	0.444	0.237	1.31513e-172
TM9SF2	1.69885e-200	0.412683	0.376	0.174	4.69001e-196
TAGAP	1.53127e-130	0.412183	0.649	0.466	4.22737e-126
ZBTB38	3.1635e-139	0.411205	0.459	0.274	8.73348e-135
EPB41	6.09602e-145	0.41115	0.569	0.37	1.68293e-140
RBBP4	1.28454e-183	0.410915	0.513	0.29	3.54623e-179
DNM2	9.34709e-214	0.41081	0.326	0.134	2.58045e-209
PRRC2A	2.02872e-207	0.40998	0.38	0.174	5.60068e-203
ADAM10	6.39723e-174	0.40986	0.414	0.215	1.76608e-169
TMBIM6	1.91079e-183	0.409579	0.836	0.645	5.27513e-179
SCAF11	8.05598e-149	0.409518	0.592	0.389	2.22402e-144
GSPT1	4.07829e-230	0.406894	0.351	0.144	1.12589e-225
VPS35	1.49406e-204	0.405708	0.331	0.142	4.12465e-200
SPEN	8.26633e-204	0.405181	0.315	0.132	2.28208e-199
CTDSP1	1.26201e-172	0.405096	0.411	0.212	3.48403e-168
TM9SF3	2.41318e-253	0.405061	0.266	0.084	6.66206e-249
FYB1	6.82642e-141	0.403852	0.861	0.734	1.88457e-136
YY1	2.45705e-163	0.403329	0.46	0.259	6.78317e-159
MDFIC	1.46706e-215	0.402075	0.271	0.099	4.05013e-211
SETD2	9.29834e-189	0.401779	0.344	0.157	2.56699e-184
GOLGB1	3.09143e-149	0.40166	0.321	0.159	8.53451e-145
AKAP13	1.13602e-161	0.401365	0.647	0.425	3.13621e-157
PHC3	2.64371e-183	0.401362	0.356	0.168	7.29848e-179
RAD21	4.05508e-165	0.400884	0.633	0.409	1.11949e-160
CD46	3.15989e-172	0.400783	0.472	0.26	8.72352e-168
2022-03-07	3.35499e-200	0.400365	0.362	0.163	9.26213e-196
LSM7	1.47656e-117	-0.400637	0.441	0.546	4.07635e-113
FTL	0	-0.401091	0.994	0.994	0
ATP6V1G1	6.60708e-166	-0.401812	0.721	0.785	1.82402e-161
RPLP0	1.85953e-276	-0.402304	0.997	0.997	5.13361e-272
ZNF394	2.57302e-84	-0.4043	0.206	0.306	7.10332e-80
UBXN1	3.11784e-147	-0.404441	0.63	0.715	8.60743e-143
REX1BD	1.56288e-120	-0.405827	0.441	0.55	4.31465e-116
CYCS	1.70548e-69	-0.405833	0.379	0.448	4.70831e-65
MT-ND4L	0	-0.40918	0.998	0.998	0
PSMD7	1.13158e-104	-0.409216	0.342	0.448	3.12394e-100
LSP1	8.04011e-166	-0.413363	0.808	0.881	2.21963e-161
SF3B5	1.73522e-108	-0.413762	0.476	0.557	4.79042e-104
COX5B	7.1442e-157	-0.414795	0.663	0.748	1.9723e-152
EIF4A1	8.89412e-102	-0.415405	0.19	0.307	2.4554e-97
SYF2	6.25112e-101	-0.415782	0.439	0.53	1.72575e-96
ZNF428	2.23903e-111	-0.416574	0.291	0.404	6.18129e-107
MT-CYB	0	-0.416768	0.998	1	0
CST7	7.52524e-91	-0.417875	0.688	0.738	2.07749e-86
EMD	3.88429e-108	-0.420917	0.356	0.456	1.07234e-103
GIMAP1	1.40644e-80	-0.423053	0.226	0.322	3.88275e-76
RPS28	0	-0.427643	0.999	1	0
RPL18	0	-0.429867	0.998	0.999	0
UBE2D3	4.23464e-143	-0.430972	0.659	0.731	1.16906e-138
HMGN2	1.61674e-144	-0.431236	0.658	0.731	4.46332e-140
AC016831.7	2.48707e-86	-0.432062	0.251	0.349	6.86606e-82
RPS5	1.5968e-289	-0.434866	0.994	0.996	4.4083e-285
SARAF	6.061e-219	-0.436226	0.868	0.937	1.67326e-214
RPS21	0	-0.437632	0.997	0.999	0
SRGN	3.82968e-113	-0.442159	0.796	0.797	1.05726e-108
STK17B	4.19198e-119	-0.444375	0.536	0.617	1.15728e-114
SLC25A6	4.99416e-242	-0.444574	0.851	0.919	1.37874e-237
ARL6IP1	4.6993e-122	-0.445188	0.227	0.364	1.29734e-117
MGAT4A	3.74578e-100	-0.446104	0.48	0.558	1.0341e-95
ARF1	9.1088e-159	-0.447037	0.675	0.759	2.51467e-154
RPL13	0	-0.448903	0.999	1	0
BHLHE40	3.09246e-38	-0.44906	0.216	0.275	8.53734e-34
ARF5	1.75567e-156	-0.449956	0.437	0.564	4.84688e-152
C18orf32	1.53354e-141	-0.454881	0.155	0.3	4.23365e-137
SF1	2.78174e-163	-0.455526	0.708	0.785	7.67954e-159
NKG7	5.05203e-90	-0.457363	0.752	0.779	1.39471e-85
SNRPA	5.22863e-110	-0.46158	0.351	0.454	1.44347e-105
RPL26	0	-0.464523	0.997	0.997	0
PFN1	6.42815e-275	-0.464627	0.976	0.995	1.77462e-270
TOB1	7.37786e-83	-0.464856	0.222	0.32	2.03681e-78
PHB2	3.50844e-147	-0.472143	0.403	0.528	9.68576e-143
SNHG8	5.27592e-131	-0.472973	0.478	0.584	1.45652e-126
C9orf16	2.40727e-184	-0.481485	0.568	0.685	6.64576e-180
NAA10	1.06384e-165	-0.487744	0.12	0.273	2.93694e-161
RPL19	0	-0.488186	1	1	0
DAZAP2	2.17272e-230	-0.492335	0.806	0.86	5.99822e-226
RBM4	5.42232e-173	-0.493558	0.139	0.3	1.49694e-168
SNRPB	3.61999e-163	-0.495766	0.426	0.555	9.9937e-159
TMA7	0	-0.503206	0.958	0.977	0
MIF	0	-0.506426	0.837	0.902	0
NDUFA13	4.6885e-174	-0.507341	0.245	0.411	1.29435e-169
MT-CO2	0	-0.508303	0.999	1	0
TAGLN2	3.93806e-165	-0.516632	0.789	0.844	1.08718e-160
LY6E	4.75426e-191	-0.517837	0.635	0.746	1.31251e-186
DNAJB6	1.01005e-118	-0.518283	0.335	0.447	2.78843e-114
SELENOK	8.67532e-129	-0.52122	0.412	0.521	2.39499e-124
LGALS1	5.16484e-36	-0.521881	0.399	0.45	1.42586e-31
GYPC	3.03606e-216	-0.523794	0.563	0.697	8.38165e-212
MAPK1IP1L	7.59492e-111	-0.524767	0.301	0.409	2.09673e-106
CD99	1.75984e-172	-0.525414	0.781	0.84	4.8584e-168
RPL8	0	-0.526385	0.997	0.999	0
RCC1	9.68072e-205	-0.529446	0.087	0.256	2.67256e-200
SAT1	8.09575e-123	-0.537465	0.436	0.538	2.235e-118
UQCRFS1	7.99478e-204	-0.540408	0.395	0.549	2.20712e-199
ALDOA	9.48626e-234	-0.550401	0.59	0.719	2.61887e-229
RPS15	0	-0.553765	0.998	0.999	0
MATR3.1	8.08276e-185	-0.560287	0.241	0.406	2.23141e-180
C12orf75	2.95914e-138	-0.566848	0.409	0.534	8.16931e-134
HERPUD1	2.60529e-111	-0.568439	0.28	0.389	7.19243e-107
GUK1	3.852e-278	-0.569783	0.62	0.763	1.06342e-273
TSPYL2	1.00413e-121	-0.57104	0.136	0.259	2.77211e-117
NCBP2-AS2	7.21399e-202	-0.572065	0.203	0.376	1.99156e-197
PPDPF	7.90665e-256	-0.5756	0.744	0.853	2.18279e-251
HLA-B	0	-0.576629	0.998	0.999	0
EIF5A	7.98132e-255	-0.581474	0.502	0.665	2.2034e-250
GZMM	1.2896e-279	-0.590189	0.67	0.821	3.5602e-275
ATP6V0C	1.5043e-232	-0.596722	0.467	0.62	4.15293e-228
FAU	0	-0.596735	0.999	0.999	0
RBM3	0	-0.598869	0.732	0.837	0
CTSW	1.26807e-210	-0.600397	0.776	0.858	3.50075e-206
HNRNPDL	0	-0.601174	0.786	0.881	0
HNRNPA0	8.59847e-307	-0.607095	0.562	0.72	2.37378e-302
CHCHD2	0	-0.608697	0.788	0.891	0
EEF1D	0	-0.60953	0.964	0.992	0
IRF1	2.06752e-67	-0.621218	0.565	0.616	5.7078e-63
MRPS24	2.74376e-290	-0.62198	0.099	0.313	7.5747e-286
SNHG9	5.41338e-229	-0.627401	0.098	0.279	1.49447e-224
RABAC1	6.59575e-268	-0.629091	0.396	0.581	1.82089e-263
MAP3K8	4.29223e-144	-0.633818	0.138	0.278	1.18495e-139
SCAND1	2.20876e-256	-0.636606	0.356	0.537	6.09772e-252
UBE2V1	1.57449e-285	-0.643015	0.118	0.337	4.3467e-281
IL2RG	4.43132e-222	-0.648009	0.218	0.409	1.22335e-217
HSPA5	1.01835e-116	-0.649746	0.542	0.617	2.81137e-112
AC026979.2	3.81095e-260	-0.664013	0.076	0.27	1.05209e-255
MED10	0	-0.681292	0.362	0.565	0
MT-CO3	0	-0.683932	0.999	0.999	0
SBDS	1.07342e-233	-0.734033	0.302	0.478	2.96339e-229
TUBA1A	8.58441e-240	-0.742584	0.374	0.534	2.3699e-235
PER1	1.19712e-272	-0.758486	0.064	0.257	3.30488e-268
CSNK2B	0	-0.765503	0.081	0.34	0
KLF6	3.06962e-203	-0.776017	0.558	0.672	8.4743e-199
GZMH	4.10793e-108	-0.782579	0.441	0.535	1.13408e-103
IER2	2.9162e-248	-0.787566	0.493	0.644	8.05076e-244
GADD45B	1.76584e-303	-0.83303	0.199	0.421	4.87494e-299
RAB5C	0	-0.833032	0.123	0.412	0
YPEL5	5.7677e-251	-0.851228	0.265	0.453	1.59229e-246
ZFP36L2	1.75934e-233	-0.866777	0.84	0.893	4.85702e-229
H3F3B	0	-0.888891	0.947	0.977	0
RPS17	0	-0.912167	0.396	0.663	0
CIRBP	0	-0.916618	0.712	0.908	0
CXCR4	3.86726e-281	-0.934301	0.636	0.758	1.06764e-276
FTH1	0	-1.01475	0.942	0.995	0
NME2	0	-1.02051	0.421	0.72	0
DDIT4	0	-1.02214	0.236	0.464	0
NR4A2	0	-1.06979	0.03	0.276	0
DNAJB1	0	-1.19976	0.371	0.686	0
RPS26	5.83731e-190	-1.2165	0.956	0.964	1.61151e-185
PCBP2	0	-1.25369	0.753	0.952	0
EIF1	0	-1.31697	0.99	0.998	0
RNASEK	0	-1.31863	0.108	0.559	0
CD69	0	-1.34897	0.315	0.627	0
ARPC1B	0	-1.36409	0.355	0.739	0
ZFP36	2.61985e-245	-1.40873	0.546	0.648	7.23261e-241
CRIP1	0	-1.42335	0.458	0.7	0
RPL17	0	-1.45641	0.922	0.984	0
PPP1R15A	0	-1.50411	0.104	0.47	0
TNFAIP3	0	-1.8118	0.237	0.625	0
NFKBIA	0	-1.87619	0.289	0.576	0
DUSP2	0	-1.90117	0.331	0.66	0
FOS	0	-1.98926	0.038	0.376	0
TSC22D3	0	-2.04618	0.631	0.936	0
JUNB	0	-2.13348	0.42	0.849	0
PTPRCAP	0	-2.34275	0.39	0.927	0
DUSP1	0	-2.47186	0.141	0.667	0
JUN	0	-2.65173	0.068	0.689	0
EEF1G	0	-2.86245	0.12	0.872	0
MT-ATP8	0	-2.98487	0.549	0.984	0

[truncated: 2 more sheets: B and Plasma cells (2V7  VS BV), B and Plasma cells (2V14 VS BV)]
