# Supplementary material for: Characterizing the cellular and molecular variabilities of peripheral immune cells in healthy recipients of BBIBP-CorV inactivated SARS-CoV-2 vaccine by single-cell RNA sequencing
Source: Emerg Microbes Infect. 2023 May 9;12(1):e2187245. doi: 10.1080/22221751.2023.2187245 (PMC10171127; doi:10.1080/22221751.2023.2187245)
Supplement: Supplemental Material [file TEMI_A_2187245_SM3392.zip › Supplementary Table 5_Cell number of clonal expanded CD4 T cells.xlsx]

## Sheet: Number of Clonal CD4 T cells
Supplementary Table 5. Cell number of clonal expanded CD4 T cells
The number of clonal expanded CD4+ T cells and non clonal expanded CD4+ T cells in each individual from different time points
Donors	Sample time	Sample ID	Sample group	Clonal expanded	No clonal expanded
HD1	before vaccination	HD1_BV	BV	68	1594
HD2	before vaccination	HD2_BV	BV	140	1042
HD3	before vaccination	HD3_BV	BV	194	2371
HD4	before vaccination	HD4_BV	BV	360	670
HD5	before vaccination	HD5_BV	BV	80	1055
HD6	before vaccination	HD6_BV	BV	57	1124
HD7	before vaccination	HD7_BV	BV	189	2128
HD8	before vaccination	HD8_BV	BV	226	1482
HD9	before vaccination	HD9_BV	BV	158	2685
HD1	7 days after first dose	HD1_1V7	1V7	25	943
HD2	7 days after first dose	HD2_1V7	1V7	103	681
HD3	7 days after first dose	HD3_1V7	1V7	94	993
HD4	7 days after first dose	HD4_1V7	1V7	196	1219
HD5	7 days after first dose	HD5_1V7	1V7	92	1148
HD6	7 days after first dose	HD6_1V7	1V7	200	1057
HD1	7 days after second dose	HD1_2V7	2V7	55	1073
HD2	7 days after second dose	HD2_2V7	2V7	71	657
HD3	7 days after second dose	HD3_2V7	2V7	92	1081
HD4	7 days after second dose	HD4_2V7	2V7	52	1038
HD5	7 days after second dose	HD5_2V7	2V7	82	1055
HD6	7 days after second dose	HD6_2V7	2V7	218	1333
HD1	14 days after second dose	HD1_2V14	2V14	105	882
HD2	14 days after second dose	HD2_2V14	2V14	218	1291
HD3	14 days after second dose	HD3_2V14	2V14	267	2019
HD4	14 days after second dose	HD4_2V14	2V14	70	1810
HD5	14 days after second dose	HD5_2V14	2V14	42	639
HD6	14 days after second dose	HD6_2V14	2V14	152	810
S_M026	11 days after COVID-19 symptom onset	S_M026_1	moderate	110	305
S_M026	7 days after COVID-19 symptom onset	S_M026_2	moderate	76	342
S_M041	4 days after COVID-19 symptom onset	S_M041_1	moderate	78	794
S_M042	10 days after COVID-19 symptom onset	S_M042_1	moderate	160	792
S_M043	5 days after COVID-19 symptom onset	S_M043_2	moderate	61	1173
S_M044	6 days after COVID-19 symptom onset	S_M044_1	moderate	113	968
P2	34 days after COVID-19 symptom onset	P2	convalescence	31	1061
P5	20 days after COVID-19 symptom onset	P5	convalescence	33	2441
P9	15 days after COVID-19 symptom onset	P9	convalescence	22	1563
PGW1	23 days after COVID-19 symptom onset	PGW1	convalescence	206	1479
PGW4	22 days after COVID-19 symptom onset	PGW4	convalescence	48	714
PGW8	26 days after COVID-19 symptom onset	PGW8	convalescence	126	806
S_M026	22 days after COVID-19 symptom onset	S_M026_3	convalescence	16	29
S_M041	21 days after COVID-19 symptom onset	S_M041_2	convalescence	135	693
S_M042	27 days after COVID-19 symptom onset	S_M042_2	convalescence	113	1323
S_M043	9 days after COVID-19 symptom onset	S_M043_1	convalescence	27	464
S_M044	19 days after COVID-19 symptom onset	S_M044_2	convalescence	117	936
